# Supplementary material for: A high-density genetic linkage map and QTL mapping for growth and sex of yellow drum (Nibea albiflora)
Source: Sci Rep. 2018 Nov 22;8:17271. doi: 10.1038/s41598-018-35583-1 (PMC6250659; doi:10.1038/s41598-018-35583-1)
Supplement: Supplementary file 2 — Dataset 1 [file 41598_2018_35583_MOESM2_ESM.xlsx]

## Sheet: Table S1
Table S1: Summary of the sex-specific linkage maps of yellow drum.
	Female				Male				F:M ratio
LG	length (cM)	No.of SNPs	marker interval（cM）		length (cM)	No.of SNPs	marker interval（cM）		Map length ratio	marker interval ratio
1	134.53	251	0.54		143.09	280	0.51		0.940178	1.05882
2	77.07	84	0.92		125.14	212	0.59		0.61587	1.55932
3	94.51	269	0.35		99.2	197	0.5		0.952722	0.7
4	107.15	104	1.03		126.69	141	0.9		0.845765	1.14444
5	130.5	154	0.85		116.72	249	0.47		1.11806	1.80851
6	133.03	233	0.57		97.01	98	0.99		1.3713	0.575758
7	98.89	185	0.53		132.36	168	0.79		0.747129	0.670886
8	110.4	101	1.09		94.98	266	0.36		1.16235	3.02778
9	121.92	226	0.54		132.32	209	0.63		0.921403	0.857143
10	125.33	232	0.54		142.55	85	1.68		0.8792	0.321429
11	52.5	76	0.69		105.57	60	1.76		0.4973	0.392045
12	113.64	147	0.77		123.73	201	0.62		0.918451	1.24194
13	83.05	185	0.45		121.96	220	0.55		0.680961	0.818182
14	114.24	86	1.33		45.9	305	0.15		2.48889	8.86667
15	133.38	238	0.56		136.73	242	0.57		0.975499	0.982456
16	132.15	111	1.19		121.03	127	0.95		1.09188	1.25263
17	138.74	219	0.63		87.27	203	0.43		1.58978	1.46512
18	129.36	151	0.86		125.49	101	1.24		1.03084	0.693548
19	98.04	177	0.55		142.44	78	1.83		0.68829	0.300546
20	127.29	265	0.48		123.16	179	0.69		1.03353	0.695652
21	55.91	81	0.69		144.83	139	1.04		0.386039	0.663462
22	114.64	271	0.42		62.67	60	1.04		1.82926	0.403846
23	135.86	294	0.46		127.68	169	0.76		1.06407	0.605263
24	98.69	221	0.45		152	220	0.69		0.649276	0.652174
total	2660.82	4361	0.61		2830.52	4209	0.67		0.940046	0.910448

## Sheet: Table S2
Table S2 Detailed information of the sex-specific and consensus maps of yellow drum.
female-specific map				male-specific map				consensus map
LG	Marker name	Position		LG	Marker name	Position		LG	Marker order	Position
1	contig_13649_1124	0		1	contig_14234_36339	0		1	contig_13649_1124	0
1	contig_2373_93781	1.553		1	contig_14940_18539	0.662		1	contig_2373_93781	1.55
1	contig_13867_59363	2.163		1	contig_10738_113290	1.343		1	contig_13867_59363	2.16
1	contig_211_122816	2.629		1	contig_20277_6542	2.057		1	contig_211_122816	2.63
1	contig_214_103033	2.942		1	contig_13860_55588	2.083		1	contig_214_103033	2.94
1	contig_15002_61719	3.644		1	contig_15748_1912	2.517		1	contig_15002_61719	3.64
1	contig_25369_52706	4.307		1	contig_20281_13630	3.351		1	contig_25369_52706	4.31
1	contig_36998_42599	5.308		1	contig_1183_5939	3.719		1	contig_36998_42599	5.31
1	contig_7100_34118	5.761		1	contig_13647_1349	4.273		1	contig_7100_34118	5.76
1	contig_2373_150024	6.1		1	contig_42650_16359	4.816		1	contig_2373_150024	6.1
1	contig_13864_36585	6.431		1	contig_41316_11436	5.337		1	contig_13864_36585	6.43
1	contig_6284_12420	7.366		1	contig_9899_100063	5.865		1	contig_6284_12420	7.37
1	contig_8329_86286	7.756		1	contig_28283_21237	6.376		1	contig_8329_86286	7.76
1	contig_13860_49775	8.251		1	contig_13637_1003	7.034		1	contig_13860_49775	8.25
1	contig_10738_101755	8.834		1	contig_32117_48743	7.206		1	contig_10738_101755	8.83
1	contig_17494_8477	9.055		1	contig_6285_65629	7.514		1	contig_17494_8477	9.05
1	contig_6285_99514	9.45		1	contig_36996_3861	7.788		1	contig_6285_99514	9.45
1	contig_222_112879	9.768		1	contig_9894_35028	8.114		1	contig_222_112879	9.77
1	contig_13867_45242	10.243		1	contig_27800_69531	8.488		1	contig_13867_45242	10.24
1	contig_19339_50693	10.48		1	contig_780_4450	8.704		1	contig_19339_50693	10.48
1	contig_13860_13810	10.902		1	contig_20278_7800	9.13		1	contig_13860_13810	10.9
1	contig_2377_48675	11.19		1	contig_2378_22521	9.584		1	contig_2377_48675	11.19
1	contig_13866_1334	11.545		1	contig_2372_66581	9.855		1	contig_13866_1334	11.54
1	contig_10739_15574	12.003		1	contig_12360_7913	10.27		1	contig_10739_15574	12
1	contig_211_281	12.433		1	contig_222_85988	10.44		1	contig_211_281	12.43
1	contig_10739_32720	12.625		1	contig_18360_5876	10.796		1	contig_10739_32720	12.62
1	contig_8327_2335	12.811		1	contig_30837_89020	11.019		1	contig_8327_2335	12.81
1	contig_17492_16685	13.148		1	contig_19361_23090	11.434		1	contig_17492_16685	13.15
1	contig_214_150927	13.528		1	contig_32427_16645	11.566		1	contig_214_150927	13.53
1	contig_14998_59023	13.971		1	contig_2682_37920	11.811		1	contig_14998_59023	13.97
1	contig_2373_17156	14.259		1	contig_15669_110850	12.093		1	contig_2373_17156	14.26
1	contig_6289_1705	14.604		1	contig_13203_55135	12.381		1	contig_6289_1705	14.6
1	contig_29546_13349	15.036		1	contig_49704_830	12.846		1	contig_29546_13349	15.04
1	contig_25370_5645	15.497		1	contig_9899_48035	13.061		1	contig_25370_5645	15.5
1	contig_22306_6349	15.765		1	contig_28283_54901	13.456		1	contig_22306_6349	15.77
1	contig_10739_85897	16.435		1	contig_48677_238	13.729		1	contig_10739_85897	16.43
1	contig_6287_27286	16.614		1	contig_6285_6253	14.15		1	contig_6287_27286	16.61
1	contig_13864_23647	16.724		1	contig_778_79423	14.428		1	contig_13864_23647	16.72
1	contig_214_53405	17.117		1	contig_32119_4362	14.813		1	contig_214_53405	17.12
1	contig_6283_39750	17.522		1	contig_10738_143843	15.01		1	contig_6283_39750	17.52
1	contig_8329_44700	17.664		1	contig_2682_16383	15.484		1	contig_8329_44700	17.66
1	contig_216_41143	18.032		1	contig_779_75017	15.796		1	contig_216_41143	18.03
1	contig_25369_8820	18.283		1	contig_775_48283	15.963		1	contig_25369_8820	18.28
1	contig_2377_80599	18.716		1	contig_2683_92367	16.163		1	contig_2377_80599	18.72
1	contig_6280_8097	18.962		1	contig_15747_34034	16.285		1	contig_6280_8097	18.96
1	contig_8327_50208	19.634		1	contig_20280_5434	16.67		1	contig_8327_50208	19.63
1	contig_10740_4000	19.871		1	contig_10738_115377	16.893		1	contig_10740_4000	19.87
1	contig_25369_30399	20.091		1	contig_2683_135562	17.028		1	contig_25369_30399	20.09
1	contig_218_4082	20.287		1	contig_7104_125004	17.327		1	contig_218_4082	20.29
1	contig_217_22135	20.451		1	contig_15672_20486	17.64		1	contig_217_22135	20.45
1	contig_19334_12832	21.021		1	contig_33985_68407	17.836		1	contig_19334_12832	21.02
1	contig_25371_951	21.255		1	contig_33749_37763	18.209		1	contig_25371_951	21.25
1	contig_7104_7363	21.649		1	contig_6281_5752	18.409		1	contig_7104_7363	21.65
1	contig_214_155137	21.974		1	contig_24384_25981	18.63		1	contig_214_155137	21.97
1	contig_40470_19957	22.21		1	contig_786_11607	18.954		1	contig_40470_19957	22.21
1	contig_222_35669	22.385		1	contig_776_54246	19.296		1	contig_222_35669	22.39
1	contig_29547_18354	22.561		1	contig_2373_5285	19.523		1	contig_29547_18354	22.56
1	contig_219_50033	22.837		1	contig_6286_33139	19.799		1	contig_219_50033	22.84
1	contig_210_16387	23.282		1	contig_9894_58872	20.072		1	contig_210_16387	23.28
1	contig_50567_274	23.472		1	contig_778_76365	20.312		1	contig_50567_274	23.47
1	contig_29544_16637	23.873		1	contig_12358_26154	20.739		1	contig_29544_16637	23.87
1	contig_14998_76915	24.139		1	contig_46334_8214	20.983		1	contig_14998_76915	24.14
1	contig_35660_22487	24.434		1	contig_2372_45685	21.239		1	contig_35660_22487	24.43
1	contig_39109_35300	24.69		1	contig_6279_431	21.567		1	contig_39109_35300	24.69
1	contig_50081_1019	24.948		1	contig_14943_11903	21.952		1	contig_50081_1019	24.95
1	contig_35660_27422	25.159		1	contig_15756_14283	22.223		1	contig_35660_27422	25.16
1	contig_215_4322	25.455		1	contig_27047_84195	22.405		1	contig_215_4322	25.45
1	contig_6286_28192	25.728		1	contig_776_174856	22.655		1	contig_6286_28192	25.73
1	contig_214_107953	26.223		1	contig_2685_54583	22.963		1	contig_214_107953	26.22
1	contig_19338_14733	26.585		1	contig_15749_10012	23.271		1	contig_19338_14733	26.59
1	contig_19338_26058	26.914		1	contig_7103_33696	23.285		1	contig_19338_26058	26.91
1	contig_17494_17720	26.985		1	contig_17831_27753	23.543		1	contig_17494_17720	26.98
1	contig_19339_35971	27.302		1	contig_17835_6677	23.833		1	contig_19339_35971	27.3
1	contig_8327_5629	27.692		1	contig_784_48756	24.093		1	contig_8327_5629	27.69
1	contig_17492_20507	28.256		1	contig_15669_40304	24.37		1	contig_17492_20507	28.26
1	contig_35068_24082	28.638		1	contig_38270_502	24.607		1	contig_35068_24082	28.64
1	contig_8327_79255	28.86		1	contig_776_52642	24.861		1	contig_8327_79255	28.86
1	contig_17493_9547	29.087		1	contig_38275_20394	25.056		1	contig_17493_9547	29.09
1	contig_220_100901	29.488		1	contig_41126_1417	25.418		1	contig_220_100901	29.49
1	contig_223_3382	29.845		1	contig_15752_13705	25.522		1	contig_223_3382	29.84
1	contig_40470_2465	30.119		1	contig_40260_18409	25.744		1	contig_40470_2465	30.12
1	contig_8328_836	30.376		1	contig_47423_952	26.233		1	contig_8328_836	30.38
1	contig_222_31478	30.58		1	contig_32467_3124	26.468		1	contig_222_31478	30.58
1	contig_222_94174	31.174		1	contig_37245_2660	26.679		1	contig_222_94174	31.17
1	contig_223_21664	31.3		1	contig_22386_4073	26.967		1	contig_223_21664	31.3
1	contig_220_105026	31.576		1	contig_32465_2005	27.34		1	contig_220_105026	31.58
1	contig_8327_146291	31.809		1	contig_33985_61248	27.487		1	contig_8327_146291	31.81
1	contig_220_157275	32.105		1	contig_33749_55897	27.664		1	contig_220_157275	32.1
1	contig_14998_22090	32.636		1	contig_48408_2962	28.074		1	contig_14998_22090	32.64
1	contig_217_80731	33.072		1	contig_778_90070	28.314		1	contig_217_80731	33.07
1	contig_25370_30423	33.253		1	contig_17831_50888	28.802		1	contig_25370_30423	33.25
1	contig_25367_7990	33.785		1	contig_776_144491	29.04		1	contig_25367_7990	33.78
1	contig_221_36461	34.114		1	contig_15747_57929	29.374		1	contig_221_36461	34.11
1	contig_20277_57365	34.642		1	contig_780_11522	29.505		1	contig_20277_57365	34.64
1	contig_220_5302	34.917		1	contig_17832_15858	29.705		1	contig_220_5302	34.92
1	contig_49903_937	35.259		1	contig_15912_842	30.015		1	contig_49903_937	35.26
1	contig_211_101142	35.555		1	contig_34826_8517	30.301		1	contig_211_101142	35.55
1	contig_28284_2492	35.971		1	contig_34860_18545	30.469		1	contig_28284_2492	35.97
1	contig_6283_26277	36.319		1	contig_34827_31541	30.731		1	contig_6283_26277	36.32
1	contig_28283_59576	36.874		1	contig_40260_34274	30.871		1	contig_28283_59576	36.87
1	contig_20284_5624	36.983		1	contig_33985_47012	31.169		1	contig_20284_5624	36.98
1	contig_41317_2201	37.432		1	contig_32075_39122	31.335		1	contig_41317_2201	37.43
1	contig_17493_15853	37.675		1	contig_25615_18943	31.691		1	contig_17493_15853	37.67
1	contig_35068_13732	38.006		1	contig_15670_14429	32.007		1	contig_35068_13732	38.01
1	contig_34048_6612	38.499		1	contig_22386_31061	32.392		1	contig_34048_6612	38.5
1	contig_2681_41936	38.746		1	contig_17833_8454	32.625		1	contig_2681_41936	38.75
1	contig_216_22276	39.004		1	contig_41766_29081	32.939		1	contig_216_22276	39
1	contig_214_41854	39.425		1	contig_8551_26671	33.173		1	contig_214_41854	39.42
1	contig_2682_28945	39.965		1	contig_40385_163	33.393		1	contig_2682_28945	39.97
1	contig_20223_7830	40.148		1	contig_49820_1234	33.613		1	contig_20223_7830	40.15
1	contig_9894_7286	40.737		1	contig_34827_53476	33.868		1	contig_9894_7286	40.74
1	contig_2683_103113	41.198		1	contig_32468_10524	34.303		1	contig_2683_103113	41.2
1	contig_2680_4891	41.554		1	contig_10812_58044	34.552		1	contig_2680_4891	41.55
1	contig_2684_4036	41.689		1	contig_37246_7792	34.657		1	contig_2684_4036	41.69
1	contig_2685_66911	42.227		1	contig_30842_8053	34.928		1	contig_2685_66911	42.23
1	contig_2684_56090	42.673		1	contig_26692_388	35.359		1	contig_2684_56090	42.67
1	contig_9894_52596	43.217		1	contig_10812_123449	35.599		1	contig_9894_52596	43.22
1	contig_20222_33286	43.756		1	contig_22385_44867	35.813		1	contig_20222_33286	43.76
1	contig_28283_76370	44.418		1	contig_15893_2137	36.08		1	contig_28283_76370	44.42
1	contig_2684_89676	44.847		1	contig_8572_5556	36.397		1	contig_2684_89676	44.85
1	contig_2685_115609	45.302		1	contig_10812_63001	36.637		1	contig_2685_115609	45.3
1	contig_9899_66503	45.901		1	contig_8551_66179	37.13		1	contig_9899_66503	45.9
1	contig_20278_9182	46.686		1	contig_8563_6211	37.322		1	contig_20278_9182	46.69
1	contig_14942_78411	47.116		1	contig_22386_10434	37.515		1	contig_14942_78411	47.12
1	contig_9899_22597	47.393		1	contig_30856_16948	37.812		1	contig_9899_22597	47.39
1	contig_19359_339	48.648		1	contig_22386_72283	37.982		1	contig_19359_339	48.65
1	contig_19360_37965	49.125		1	contig_41766_18935	38.292		1	contig_19360_37965	49.12
1	contig_19362_17925	49.572		1	contig_26384_18041	38.805		1	contig_19362_17925	49.57
1	contig_2683_198927	50.018		1	contig_30853_428	39.247		1	contig_2683_198927	50.02
1	contig_14946_63911	50.479		1	contig_30841_661	39.341		1	contig_14946_63911	50.48
1	contig_25613_30826	50.941		1	contig_2928_1264	39.556		1	contig_25613_30826	50.94
1	contig_14942_84780	51.568		1	contig_2909_7761	39.922		1	contig_14942_84780	51.57
1	contig_27798_85070	52.177		1	contig_11666_14097	40.396		1	contig_27798_85070	52.18
1	contig_27798_105808	52.819		1	contig_16412_16805	40.659		1	contig_27798_105808	52.82
1	contig_14947_20711	53.513		1	contig_18762_2578	41.033		1	contig_14947_20711	53.51
1	contig_27800_74666	54.003		1	contig_2927_10855	41.212		1	contig_27800_74666	54
1	contig_27800_30010	54.478		1	contig_11662_29008	41.439		1	contig_27800_30010	54.48
1	contig_27801_25139	55.52		1	contig_2928_17539	41.787		1	contig_27801_25139	55.52
1	contig_27798_39958	55.676		1	contig_30359_17586	41.981		1	contig_27798_39958	55.68
1	contig_27800_41394	56.627		1	contig_16391_4155	42.465		1	contig_27800_41394	56.63
1	contig_13202_24429	57.175		1	contig_2908_9782	42.754		1	contig_13202_24429	57.17
1	contig_27801_60625	57.863		1	contig_2938_11872	43.349		1	contig_27801_60625	57.86
1	contig_27798_51219	58.316		1	contig_2923_35175	43.709		1	contig_27798_51219	58.32
1	contig_27798_78648	58.668		1	contig_22386_119142	43.958		1	contig_27798_78648	58.67
1	contig_13204_13162	59.789		1	contig_30359_24090	44.17		1	contig_13204_13162	59.79
1	contig_13202_109405	60.365		1	contig_11675_62754	44.554		1	contig_13202_109405	60.37
1	contig_13203_26326	61.005		1	contig_18764_1555	44.876		1	contig_13203_26326	61.01
1	contig_47040_1679	61.713		1	contig_11691_8748	45.155		1	contig_47040_1679	61.71
1	contig_27799_16851	61.971		1	contig_16397_25568	45.386		1	contig_27799_16851	61.97
1	contig_13202_83365	62.656		1	contig_2890_23360	45.541		1	contig_14234_36339	62.24
1	contig_12358_11190	63.074		1	contig_22467_62695	45.982		1	contig_13202_83365	62.66
1	contig_778_853	63.63		1	contig_11675_54208	46.464		1	contig_14940_18539	62.9
1	contig_13203_37921	64.138		1	contig_2927_45845	46.688		1	contig_12358_11190	63.07
1	contig_27798_121468	64.567		1	contig_8572_13504	46.969		1	contig_10738_113290	63.58
1	contig_13202_136559	65.354		1	contig_11666_21652	47.103		1	contig_778_853	63.63
1	contig_13202_124359	65.744		1	contig_2901_2029	47.364		1	contig_13203_37921	64.14
1	contig_778_107054	66.247		1	contig_22466_16969	47.771		1	contig_20277_6542	64.3
1	contig_12360_51194	66.786		1	contig_25937_109527	48.183		1	contig_13860_55588	64.32
1	contig_12356_59954	67.327		1	contig_30362_12885	48.482		1	contig_27798_121468	64.57
1	contig_12357_3654	67.782		1	contig_25937_43355	48.814		1	contig_15748_1912	64.76
1	contig_778_79551	68.396		1	contig_2880_10739	48.987		1	contig_13202_136559	65.35
1	contig_15746_14803	69.288		1	contig_22467_31485	49.449		1	contig_20281_13630	65.59
1	contig_27798_138656	69.904		1	contig_2928_8738	49.806		1	contig_13202_124359	65.74
1	contig_13203_13693	70.624		1	contig_11642_4286	49.978		1	contig_1183_5939	65.96
1	contig_38275_19329	71.388		1	contig_18767_15104	50.568		1	contig_778_107054	66.25
1	contig_786_71123	71.674		1	contig_32108_26043	50.892		1	contig_13647_1349	66.51
1	contig_780_11828	71.933		1	contig_2885_34411	51.218		1	contig_12360_51194	66.79
1	contig_779_70764	72.486		1	contig_18767_3184	51.741		1	contig_42650_16359	67.06
1	contig_15751_8038	72.911		1	contig_36217_34435	52.073		1	contig_12356_59954	67.33
1	contig_776_74728	73.925		1	contig_25822_3288	52.351		1	contig_41316_11436	67.58
1	contig_13203_98342	74.399		1	contig_25937_100346	52.623		1	contig_12357_3654	67.78
1	contig_786_16647	75.082		1	contig_19266_792	53.033		1	contig_9899_100063	68.11
1	contig_47422_2304	75.514		1	contig_11636_1019	53.321		1	contig_778_79551	68.4
1	contig_787_16895	76.296		1	contig_38111_4347	53.554		1	contig_28283_21237	68.62
1	contig_24386_50814	77.47		1	contig_22474_7647	53.869		1	contig_13637_1003	69.27
1	contig_33748_10056	78.107		1	contig_22475_12150	54.251		1	contig_15746_14803	69.29
1	contig_776_159234	78.847		1	contig_15915_1621	54.642		1	contig_32117_48743	69.45
1	contig_15754_1269	79.593		1	contig_16396_7045	54.915		1	contig_6285_65629	69.75
1	contig_32076_5499	79.999		1	contig_16405_3584	55.13		1	contig_27798_138656	69.9
1	contig_33747_23310	80.584		1	contig_39664_15195	55.42		1	contig_36996_3861	70.03
1	contig_15669_107626	81.407		1	contig_18754_1522	55.628		1	contig_9894_35028	70.35
1	contig_780_2247	82.359		1	contig_11637_35852	56.047		1	contig_13203_13693	70.62
1	contig_15670_35805	83.279		1	contig_36198_3885	56.596		1	contig_27800_69531	70.73
1	contig_40260_19189	83.918		1	contig_20344_4056	56.899		1	contig_780_4450	70.94
1	contig_15669_57574	84.489		1	contig_25372_4882	57.446		1	contig_20278_7800	71.37
1	contig_37245_5406	85.256		1	contig_11642_1237	58.214		1	contig_38275_19329	71.39
1	contig_37250_4577	85.687		1	contig_32113_1118	59.034		1	contig_786_71123	71.67
1	contig_17831_59244	86.792		1	contig_39668_2644	59.689		1	contig_2378_22521	71.82
1	contig_44919_12778	87.164		1	contig_25778_13720	60.411		1	contig_780_11828	71.93
1	contig_17833_2729	87.763		1	contig_47107_2143	61.144		1	contig_2372_66581	72.1
1	contig_37247_641	88.602		1	contig_21479_7721	61.461		1	contig_779_70764	72.49
1	contig_34860_27058	89.633		1	contig_16062_3696	62.169		1	contig_12360_7913	72.51
1	contig_17833_22425	90.748		1	contig_11635_7770	62.746		1	contig_222_85988	72.68
1	contig_34827_66028	91.11		1	contig_40345_5586	63.146		1	contig_15751_8038	72.91
1	contig_32465_8519	92.323		1	contig_36388_2423	64.116		1	contig_18360_5876	73.04
1	contig_33985_30854	92.94		1	contig_36389_1756	64.784		1	contig_30837_89020	73.26
1	contig_47983_568	93.504		1	contig_46075_4757	65.574		1	contig_19361_23090	73.67
1	contig_22386_45274	94.068		1	contig_19825_1949	66.767		1	contig_32427_16645	73.81
1	contig_17832_4305	94.54		1	contig_39234_19539	68.203		1	contig_776_74728	73.93
1	contig_8551_26671	95.413		1	contig_19829_2775	69.022		1	contig_2682_37920	74.05
1	contig_21805_83742	95.882		1	contig_34281_749	69.897		1	contig_15669_110850	74.33
1	contig_22386_95876	96.602		1	contig_26021_9168	70.639		1	contig_13203_98342	74.4
1	contig_8551_53087	97.235		1	contig_46489_519	71.693		1	contig_13203_55135	74.62
1	contig_10812_62665	97.956		1	contig_26020_702	72.106		1	contig_786_16647	75.08
1	contig_21803_80454	98.855		1	contig_39494_3533	73.217		1	contig_49704_830	75.09
1	contig_20343_21725	99.522		1	contig_31631_2393	74.16		1	contig_9899_48035	75.3
1	contig_26682_19375	99.771		1	contig_42272_1458	75.217		1	contig_47422_2304	75.51
1	contig_30856_16948	100.357		1	contig_39234_14920	75.823		1	contig_28283_54901	75.7
1	contig_16391_1718	101.279		1	contig_50190_1085	76.35		1	contig_48677_238	75.97
1	contig_11677_6404	101.673		1	contig_38791_6943	76.814		1	contig_787_16895	76.3
1	contig_16063_6086	102.58		1	contig_22565_1673	77.687		1	contig_6285_6253	76.39
1	contig_22385_78774	103.872		1	contig_38791_1841	78.662		1	contig_778_79423	76.67
1	contig_39313_6728	104.766		1	contig_39274_2777	79.503		1	contig_32119_4362	77.05
1	contig_5871_11192	105.233		1	contig_21325_10433	80.261		1	contig_10738_143843	77.25
1	contig_33205_314	106.417		1	contig_25987_9803	81.447		1	contig_24386_50814	77.47
1	contig_18764_1555	107.607		1	contig_38801_4555	81.949		1	contig_2682_16383	77.72
1	contig_5935_2463	108.297		1	contig_39270_1706	83.438		1	contig_779_75017	78.04
1	contig_49813_653	108.97		1	contig_31630_11545	84.225		1	contig_33748_10056	78.11
1	contig_5842_3423	109.876		1	contig_9996_2127	85.113		1	contig_775_48283	78.2
1	contig_9503_458	110.231		1	contig_31627_2216	86.372		1	contig_2683_92367	78.4
1	contig_36201_2955	111.042		1	contig_50209_149	86.867		1	contig_15747_34034	78.53
1	contig_5875_2778	111.459		1	contig_34288_5386	88.379		1	contig_776_159234	78.85
1	contig_9475_155	111.797		1	contig_45786_137	89.011		1	contig_20280_5434	78.91
1	contig_34290_2430	112.458		1	contig_46958_2031	90.286		1	contig_10738_115377	79.13
1	contig_48905_616	113.161		1	contig_10014_958	91.439		1	contig_2683_135562	79.27
1	contig_10007_7294	113.967		1	contig_10030_4840	92.556		1	contig_7104_125004	79.57
1	contig_29379_20530	114.367		1	contig_10045_9764	93.974		1	contig_15754_1269	79.59
1	contig_5915_3204	114.722		1	contig_10045_2638	95.22		1	contig_15672_20486	79.88
1	contig_38476_1361	115.69		1	contig_10043_387	96.398		1	contig_32076_5499	80
1	contig_19266_792	116.084		1	contig_29374_1186	98.035		1	contig_33985_68407	80.08
1	contig_32108_4250	116.868		1	contig_10051_4324	99.097		1	contig_33749_37763	80.45
1	contig_9460_14423	117.792		1	contig_29383_2788	100.518		1	contig_33747_23310	80.58
1	contig_9989_1360	118.244		1	contig_29378_10154	101.292		1	contig_6281_5752	80.65
1	contig_38791_1841	119		1	contig_5924_2240	102.918		1	contig_24384_25981	80.87
1	contig_9496_919	119.527		1	contig_32757_9678	103.981		1	contig_786_11607	81.19
1	contig_45362_7608	120.35		1	contig_5886_26711	104.854		1	contig_15669_107626	81.41
1	contig_44032_586	121.15		1	contig_5898_855	105.553		1	contig_776_54246	81.54
1	contig_26023_1991	121.696		1	contig_9490_2214	106.511		1	contig_2373_5285	81.76
1	contig_34280_7337	122.739		1	contig_34513_13231	107.867		1	contig_6286_33139	82.04
1	contig_42282_1619	123.673		1	contig_9522_5663	108.456		1	contig_9894_58872	82.31
1	contig_46958_1111	124.717		1	contig_9119_757	109.371		1	contig_780_2247	82.36
1	contig_42692_384	125.744		1	contig_9505_1612	110.032		1	contig_778_76365	82.55
1	contig_33776_14125	126.356		1	contig_9514_2308	110.929		1	contig_12358_26154	82.98
1	contig_31624_5659	127.134		1	contig_34513_16341	111.499		1	contig_46334_8214	83.22
1	contig_40345_5586	127.951		1	contig_41015_7826	112.695		1	contig_15670_35805	83.28
1	contig_19820_1880	128.99		1	contig_34516_23498	113.447		1	contig_2372_45685	83.48
1	contig_6249_1779	130.328		1	contig_39050_12575	114.164		1	contig_6279_431	83.81
1	contig_21521_1719	131.642		1	contig_32638_2859	114.843		1	contig_40260_19189	83.92
1	contig_21511_7757	132.177		1	contig_37778_912	115.548		1	contig_14943_11903	84.19
1	contig_25987_4656	133.686		1	contig_37112_3203	115.692		1	contig_15756_14283	84.46
1	contig_16058_1359	134.531		1	contig_42692_1485	116.461		1	contig_15669_57574	84.49
2	contig_48068_228	0		1	contig_35526_881	117.056		1	contig_27047_84195	84.65
2	contig_6736_329	1.422		1	contig_32642_5110	117.608		1	contig_776_174856	84.9
2	contig_6744_4731	2.917		1	contig_9095_3462	117.9		1	contig_2685_54583	85.2
2	contig_23445_22417	7.31		1	contig_9100_578	118.592		1	contig_37245_5406	85.26
2	contig_47247_1628	14.233		1	contig_41666_604	119.271		1	contig_15749_10012	85.51
2	contig_21818_51047	15.929		1	contig_37123_1565	119.893		1	contig_7103_33696	85.53
2	contig_38684_5171	19.894		1	contig_46272_3943	120.213		1	contig_37250_4577	85.69
2	contig_25704_697	24.517		1	contig_9134_491	120.856		1	contig_17831_27753	85.78
2	contig_23336_26013	26.56		1	contig_9095_10454	121.338		1	contig_17835_6677	86.07
2	contig_2238_3291	27.913		1	contig_41019_1417	121.827		1	contig_784_48756	86.33
2	contig_4073_8958	28.923		1	contig_34514_24270	122.242		1	contig_15669_40304	86.61
2	contig_40532_1507	30.528		1	contig_32755_4259	122.982		1	contig_17831_59244	86.79
2	contig_34686_2631	31.613		1	contig_34515_7643	123.958		1	contig_38270_502	86.85
2	contig_20104_7147	32.2		1	contig_32757_3349	124.631		1	contig_776_52642	87.1
2	contig_45245_6699	32.727		1	contig_41012_1338	125.732		1	contig_44919_12778	87.16
2	contig_12775_1468	33.251		1	contig_46270_4120	126.399		1	contig_38275_20394	87.3
2	contig_4046_11814	33.827		1	contig_34516_15788	127.023		1	contig_41126_1417	87.66
2	contig_4065_927	34.469		1	contig_34514_6629	127.773		1	contig_15752_13705	87.76
2	contig_18952_23066	35.493		1	contig_9108_3621	128.61		1	contig_17833_2729	87.76
2	contig_21673_4141	36.528		1	contig_45373_241	129.246		1	contig_40260_18409	87.98
2	contig_41342_558	36.803		1	contig_32631_3674	129.88		1	contig_47423_952	88.47
2	contig_47780_2864	37.212		1	contig_35519_955	130.475		1	contig_37247_641	88.6
2	contig_46447_2015	37.71		1	contig_9094_263	131.45		1	contig_32467_3124	88.71
2	contig_26072_24383	38.254		1	contig_41675_442	132.316		1	contig_37245_2660	88.92
2	contig_12788_40384	39.148		1	contig_37112_10102	133.717		1	contig_22386_4073	89.21
2	contig_27689_6325	39.666		1	contig_36401_5585	135.385		1	contig_32465_2005	89.58
2	contig_2254_27693	39.904		1	contig_42694_2400	137.154		1	contig_34860_27058	89.63
2	contig_35899_5787	40.455		1	contig_36408_2733	139.274		1	contig_33985_61248	89.73
2	contig_2197_1676	41.079		1	contig_32763_12392	143.094		1	contig_33749_55897	89.9
2	contig_18950_10354	41.303		2	contig_12636_1171	0		1	contig_48408_2962	90.31
2	contig_4052_23844	42.059		2	contig_6750_22099	0.516		1	contig_778_90070	90.55
2	contig_44765_897	42.733		2	contig_11323_8800	0.826		1	contig_17833_22425	90.75
2	contig_4075_9193	43.042		2	contig_12633_62917	1.197		1	contig_17831_50888	91.04
2	contig_22224_136	43.937		2	contig_11322_87153	1.873		1	contig_34827_66028	91.11
2	contig_41553_583	44.719		2	contig_6743_37706	2.29		1	contig_776_144491	91.28
2	contig_36189_2111	45.104		2	contig_11322_69424	2.664		1	contig_15747_57929	91.61
2	contig_27517_3935	45.457		2	contig_22110_17403	2.995		1	contig_780_11522	91.75
2	contig_2252_3955	45.673		2	contig_6740_13748	3.25		1	contig_17832_15858	91.95
2	contig_12738_12921	46.359		2	contig_38684_9747	3.538		1	contig_15912_842	92.26
2	contig_17940_7767	46.987		2	contig_22112_23256	3.823		1	contig_32465_8519	92.32
2	contig_17653_1359	47.523		2	contig_19131_26805	3.997		1	contig_34826_8517	92.54
2	contig_45862_7367	47.705		2	contig_12632_7482	4.513		1	contig_34860_18545	92.71
2	contig_15142_3811	48.218		2	contig_12633_68491	4.845		1	contig_33985_30854	92.94
2	contig_11124_4452	48.573		2	contig_22110_34517	5.094		1	contig_34827_31541	92.97
2	contig_30113_13783	48.719		2	contig_45113_8899	5.36		1	contig_40260_34274	93.11
2	contig_25336_9004	49.141		2	contig_6742_7604	5.603		1	contig_33985_47012	93.41
2	contig_1873_1081	49.781		2	contig_6740_314	6.019		1	contig_47983_568	93.5
2	contig_13321_46819	50.185		2	contig_6738_1857	6.289		1	contig_32075_39122	93.58
2	contig_13311_2087	50.655		2	contig_19135_7508	6.679		1	contig_25615_18943	93.93
2	contig_40540_834	51.464		2	contig_12629_47603	6.754		1	contig_22386_45274	94.07
2	contig_49638_1577	51.999		2	contig_6750_31551	7.078		1	contig_15670_14429	94.25
2	contig_47381_1541	52.849		2	contig_12633_43932	7.274		1	contig_17832_4305	94.54
2	contig_32889_4042	53.099		2	contig_11325_12076	7.5		1	contig_22386_31061	94.63
2	contig_899_58182	53.708		2	contig_47997_1547	7.655		1	contig_17833_8454	94.87
2	contig_32893_3661	54.254		2	contig_43237_27218	8.084		1	contig_41766_29081	95.18
2	contig_32895_131	54.449		2	contig_6743_24211	8.386		1	contig_8551_26671	95.41
2	contig_19343_9821	54.886		2	contig_12629_41973	8.617		1	contig_40385_163	95.63
2	contig_3683_7982	55.264		2	contig_22112_70508	8.874		1	contig_21805_83742	95.73
2	contig_32889_297	55.783		2	contig_22110_75919	9.194		1	contig_49820_1234	95.85
2	contig_42988_1555	56.283		2	contig_44797_4142	9.401		1	contig_34827_53476	96.11
2	contig_13312_8935	56.773		2	contig_6743_13463	9.763		1	contig_22386_95876	96.45
2	contig_22228_25923	57.199		2	contig_43237_34112	10.058		1	contig_32468_10524	96.55
2	contig_3684_3158	58.014		2	contig_22112_44812	10.222		1	contig_10812_58044	96.79
2	contig_32890_12157	58.496		2	contig_11322_39098	10.458		1	contig_37246_7792	96.9
2	contig_32891_3256	59.137		2	contig_11322_4436	10.691		1	contig_8551_53087	97.08
2	contig_48660_1768	59.909		2	contig_12633_25060	10.902		1	contig_30842_8053	97.17
2	contig_33080_14516	60.51		2	contig_11322_108276	11.074		1	contig_26692_388	97.6
2	contig_4298_284	61.257		2	contig_22110_24892	11.221		1	contig_10812_62665	97.8
2	contig_50399_941	62.076		2	contig_12625_2549	11.365		1	contig_10812_123449	97.84
2	contig_22217_4102	62.358		2	contig_19135_19389	11.675		1	contig_22385_44867	98.06
2	contig_46794_1523	62.899		2	contig_19136_5877	11.877		1	contig_15893_2137	98.32
2	contig_49063_452	63.475		2	contig_46750_2078	12.065		1	contig_8572_5556	98.64
2	contig_28102_11288	64.187		2	contig_22114_27708	12.363		1	contig_21803_80454	98.69
2	contig_47849_48	64.919		2	contig_12633_6621	12.627		1	contig_10812_63001	98.88
2	contig_11147_1601	65.674		2	contig_6737_29919	12.836		1	contig_20343_21725	99.35
2	contig_16966_27180	66.679		2	contig_11322_55268	13.189		1	contig_8551_66179	99.38
2	contig_25705_8723	67.219		2	contig_6738_8456	13.34		1	contig_8563_6211	99.57
2	contig_46445_2356	67.869		2	contig_12624_12551	13.736		1	contig_26682_19375	99.6
2	contig_32891_86	68.84		2	contig_11317_17636	13.929		1	contig_22386_10434	99.76
2	contig_17932_242	70.311		2	contig_11317_22115	14.162		1	contig_30856_16948	100.06
2	contig_22218_312	71.684		2	contig_19133_839	14.39		1	contig_22386_72283	100.23
2	contig_49763_265	73.227		2	contig_19131_23003	14.716		1	contig_41766_18935	100.54
2	contig_16954_4700	74.437		2	contig_6743_1086	14.824		1	contig_16391_1718	100.89
2	contig_46405_8972	77.071		2	contig_6737_10120	15.087		1	contig_26384_18041	101.05
3	contig_22045_23494	0		2	contig_6740_21115	15.243		1	contig_11677_6404	101.28
3	contig_32934_5803	0.695		2	contig_19130_13150	15.373		1	contig_30853_428	101.5
3	contig_42988_5890	1.567		2	contig_6748_12922	15.749		1	contig_30841_661	101.59
3	contig_19348_2722	2.348		2	contig_12635_32354	15.95		1	contig_2928_1264	101.8
3	contig_22047_26718	2.935		2	contig_19131_59491	16.297		1	contig_2909_7761	102.17
3	contig_387_5639	3.751		2	contig_12635_18764	16.471		1	contig_16063_6086	102.18
3	contig_32938_1979	4.409		2	contig_12636_24884	16.683		1	contig_11666_14097	102.64
3	contig_33801_34606	5.146		2	contig_6749_6990	16.83		1	contig_16412_16805	102.91
3	contig_46744_1917	5.38		2	contig_12633_21143	16.993		1	contig_18762_2578	103.28
3	contig_33801_25999	6.252		2	contig_12630_17019	17.264		1	contig_2927_10855	103.46
3	contig_386_70535	6.905		2	contig_12630_36079	17.45		1	contig_22385_78774	103.47
3	contig_19343_1352	7.316		2	contig_12629_34841	17.667		1	contig_11662_29008	103.69
3	contig_47324_3940	7.741		2	contig_6744_18252	17.787		1	contig_2928_17539	104.04
3	contig_45978_12283	8.162		2	contig_19134_10317	17.899		1	contig_30359_17586	104.23
3	contig_9908_43142	8.517		2	contig_19131_4729	18.103		1	contig_39313_6728	104.36
3	contig_386_32640	8.985		2	contig_12629_28196	18.298		1	contig_16391_4155	104.71
3	contig_9908_69694	9.331		2	contig_38684_37760	18.46		1	contig_5871_11192	104.83
3	contig_8020_40387	9.524		2	contig_6750_5501	18.681		1	contig_2908_9782	105
3	contig_34611_2973	9.895		2	contig_11322_1176	19.023		1	contig_2938_11872	105.6
3	contig_9902_79695	10.251		2	contig_6748_21492	19.172		1	contig_2923_35175	105.96
3	contig_9908_76448	10.576		2	contig_19138_6774	19.342		1	contig_33205_314	106.01
3	contig_8022_1012	10.854		2	contig_49621_910	19.52		1	contig_22386_119142	106.21
3	contig_9902_57294	11.12		2	contig_48635_736	19.705		1	contig_30359_24090	106.42
3	contig_22050_55364	11.492		2	contig_19358_69647	19.822		1	contig_11675_62754	106.81
3	contig_33801_13487	11.644		2	contig_6740_27654	20.054		1	contig_18764_1555	107.13
3	contig_386_7139	12.03		2	contig_6737_1053	20.259		1	contig_11691_8748	107.41
3	contig_15067_38430	12.271		2	contig_12636_18603	20.375		1	contig_16397_25568	107.64
3	contig_15064_49114	12.529		2	contig_11317_789	20.634		1	contig_5935_2463	107.65
3	contig_9902_26468	12.78		2	contig_12636_32308	20.88		1	contig_2890_23360	107.79
3	contig_382_6570	13.164		2	contig_22112_39555	21.173		1	contig_22467_62695	108.23
3	contig_9908_17316	13.383		2	contig_22110_41227	21.378		1	contig_49813_653	108.32
3	contig_386_57635	13.848		2	contig_11323_24546	21.603		1	contig_11675_54208	108.72
3	contig_9907_373	14.099		2	contig_22112_8727	21.653		1	contig_2927_45845	108.94
3	contig_31894_2527	14.345		2	contig_38680_759	21.849		1	contig_8572_13504	109.22
3	contig_129_235	14.628		2	contig_11326_13099	22.09		1	contig_5842_3423	109.23
3	contig_15067_65766	15.001		2	contig_6737_34425	22.421		1	contig_11666_21652	109.36
3	contig_41541_3212	15.16		2	contig_21825_34791	22.548		1	contig_9503_458	109.58
3	contig_15067_89354	15.292		2	contig_11323_49779	22.828		1	contig_2901_2029	109.62
3	contig_15063_17542	15.659		2	contig_6741_2390	23.01		1	contig_22466_16969	110.03
3	contig_9902_64127	15.981		2	contig_33760_55	23.351		1	contig_36201_2955	110.39
3	contig_9906_53740	16.294		2	contig_3470_3474	23.594		1	contig_25937_109527	110.44
3	contig_2058_6133	16.543		2	contig_28346_2959	23.624		1	contig_30362_12885	110.74
3	contig_15064_13905	16.71		2	contig_38555_189	23.839		1	contig_5875_2778	110.8
3	contig_45978_5001	17.049		2	contig_46746_855	23.995		1	contig_25937_43355	111.07
3	contig_15064_34801	17.194		2	contig_12631_2888	24.336		1	contig_9475_155	111.14
3	contig_9902_93231	17.433		2	contig_6742_27512	24.593		1	contig_2880_10739	111.24
3	contig_2059_32964	17.739		2	contig_19138_19172	24.698		1	contig_22467_31485	111.71
3	contig_15067_47893	18.04		2	contig_38684_5171	24.854		1	contig_34290_2430	111.8
3	contig_15067_133479	18.565		2	contig_44793_899	25.09		1	contig_2928_8738	112.06
3	contig_15067_5014	18.805		2	contig_23446_33257	25.283		1	contig_11642_4286	112.24
3	contig_15067_26651	18.898		2	contig_23446_47265	25.477		1	contig_48905_616	112.5
3	contig_15064_43549	19.357		2	contig_12630_5405	25.803		1	contig_18767_15104	112.83
3	contig_15064_21140	19.611		2	contig_11320_6782	25.891		1	contig_32108_26043	113.15
3	contig_15067_136916	19.949		2	contig_48067_229	26.052		1	contig_10007_7294	113.3
3	contig_9906_14107	20.175		2	contig_23446_86501	26.416		1	contig_2885_34411	113.48
3	contig_382_3275	20.459		2	contig_19348_18707	26.615		1	contig_29379_20530	113.7
3	contig_9902_8070	20.612		2	contig_6745_2722	26.864		1	contig_18767_3184	114
3	contig_15067_96637	20.933		2	contig_41942_1002	27.209		1	contig_5915_3204	114.06
3	contig_15067_9117	21.068		2	contig_12626_3507	27.499		1	contig_36217_34435	114.34
3	contig_46832_367	21.153		2	contig_12635_7024	27.66		1	contig_25822_3288	114.61
3	contig_9903_64444	21.392		2	contig_23446_97675	27.87		1	contig_25937_100346	114.89
3	contig_9903_23202	21.741		2	contig_22113_2894	28.082		1	contig_38476_1361	115.02
3	contig_9902_3588	21.939		2	contig_23445_22453	28.302		1	contig_19266_792	115.41
3	contig_2058_14131	22.084		2	contig_37055_111	28.529		1	contig_11636_1019	115.7
3	contig_45115_31623	22.435		2	contig_23446_22349	28.894		1	contig_38111_4347	115.93
3	contig_35467_2006	22.697		2	contig_19134_5161	28.969		1	contig_22474_7647	116.25
3	contig_35467_39106	22.836		2	contig_21825_66739	29.285		1	contig_22475_12150	116.63
3	contig_9908_34477	23.069		2	contig_36185_15334	29.541		1	contig_15915_1621	117.02
3	contig_2059_7883	23.189		2	contig_50315_102	29.721		1	contig_16396_7045	117.3
3	contig_9907_3604	23.42		2	contig_42977_1875	29.994		1	contig_16405_3584	117.51
3	contig_9902_47340	23.829		2	contig_12633_40215	30.257		1	contig_39664_15195	117.8
3	contig_46832_12610	24.071		2	contig_6750_43796	30.605		1	contig_18754_1522	118.01
3	contig_9903_44747	24.224		2	contig_11323_21528	30.84		1	contig_11637_35852	118.43
3	contig_35465_15245	24.577		2	contig_35736_13664	31.173		1	contig_36198_3885	118.98
3	contig_15068_30785	24.808		2	contig_11319_732	31.322		1	contig_20344_4056	119.28
3	contig_15068_33226	25.037		2	contig_11322_126860	31.581		1	contig_25372_4882	119.83
3	contig_9903_27848	25.3		2	contig_20021_908	32.018		1	contig_11642_1237	120.59
3	contig_15068_19344	25.488		2	contig_11322_74114	32.383		1	contig_32113_1118	121.41
3	contig_2064_24067	25.958		2	contig_35737_32971	32.626		1	contig_39668_2644	122.07
3	contig_2062_6744	26.178		2	contig_35736_40546	32.855		1	contig_25778_13720	122.79
3	contig_2059_47721	26.39		2	contig_23446_52514	33.182		1	contig_47107_2143	123.52
3	contig_9903_91493	26.671		2	contig_36174_1981	33.395		1	contig_21479_7721	123.84
3	contig_15067_80252	26.891		2	contig_30161_84749	33.775		1	contig_16062_3696	124.55
3	contig_2066_15773	27.019		2	contig_23445_77299	34.137		1	contig_11635_7770	125.13
3	contig_33580_43606	27.309		2	contig_10744_22213	34.356		1	contig_36388_2423	126.5
3	contig_2060_20043	27.525		2	contig_49624_982	34.587		1	contig_36389_1756	127.16
3	contig_2068_11727	27.949		2	contig_25705_5235	34.952		1	contig_46075_4757	127.95
3	contig_2068_24605	28.098		2	contig_4100_13417	35.209		1	contig_19825_1949	129.15
3	contig_33581_7637	28.408		2	contig_36183_1683	35.534		1	contig_32108_4250	129.78
3	contig_2067_5880	28.782		2	contig_19138_32542	35.847		1	contig_39234_19539	130.48
3	contig_40122_30613	28.911		2	contig_21818_52934	36.201		1	contig_9460_14423	130.97
3	contig_2059_85432	29.269		2	contig_36189_2111	36.432		1	contig_19829_2775	131.16
3	contig_5826_82234	29.457		2	contig_2249_40038	36.617		1	contig_9989_1360	131.52
3	contig_2064_12766	29.863		2	contig_6744_4731	36.897		1	contig_34281_749	131.94
3	contig_2059_93726	30.047		2	contig_49386_2453	37.165		1	contig_26021_9168	132.68
3	contig_33580_25553	30.216		2	contig_5500_5564	37.453		1	contig_46489_519	133.74
3	contig_2061_45768	30.339		2	contig_30161_96308	37.981		1	contig_26020_702	134.15
3	contig_2062_12124	30.813		2	contig_2177_13413	38.506		1	contig_39494_3533	135.26
3	contig_2060_11420	31.056		2	contig_23445_71104	39.031		1	contig_31631_2393	136.2
3	contig_40123_18274	31.376		2	contig_22110_71414	39.219		1	contig_42272_1458	137.26
3	contig_36162_59297	31.396		2	contig_21818_51047	39.908		1	contig_39234_14920	137.87
3	contig_41281_1442	31.817		2	contig_30119_5977	40.327		1	contig_50190_1085	138.39
3	contig_2068_32898	32.039		2	contig_30124_12008	40.529		1	contig_38791_6943	138.86
3	contig_40945_36083	32.231		2	contig_33463_1631	41.126		1	contig_22565_1673	139.73
3	contig_36162_44281	32.45		2	contig_47780_2864	41.525		1	contig_38791_1841	140.71
3	contig_40945_11892	32.631		2	contig_1908_9330	41.957		1	contig_9496_919	141.23
3	contig_32675_7181	32.819		2	contig_13305_1235	42.36		1	contig_39274_2777	141.55
3	contig_2066_31503	33.137		2	contig_4059_16002	42.762		1	contig_45362_7608	142.06
3	contig_36162_1150	33.361		2	contig_23445_22417	43.558		1	contig_21325_10433	142.31
3	contig_33581_12049	33.65		2	contig_4075_13500	43.837		1	contig_44032_586	142.86
3	contig_40122_19906	33.844		2	contig_4106_1544	45.106		1	contig_26023_1991	143.4
3	contig_36162_36494	34.13		2	contig_2238_3291	45.916		1	contig_25987_9803	143.49
3	contig_2064_2812	34.217		2	contig_4075_47303	46.535		1	contig_38801_4555	143.99
3	contig_32677_32440	34.421		2	contig_2208_10696	47.217		1	contig_34280_7337	144.45
3	contig_42600_9752	34.637		2	contig_1904_1596	47.922		1	contig_42282_1619	145.38
3	contig_8150_8279	34.964		2	contig_20104_7147	48.8		1	contig_39270_1706	145.48
3	contig_42600_19285	35.222		2	contig_28091_16390	49.427		1	contig_31630_11545	146.27
3	contig_32677_18090	35.362		2	contig_18951_5857	50.425		1	contig_46958_1111	146.42
3	contig_41280_5300	35.682		2	contig_2234_1397	51.035		1	contig_9996_2127	147.16
3	contig_5830_14925	36.041		2	contig_2254_27693	52.288		1	contig_42692_384	147.45
3	contig_32677_7984	36.165		2	contig_18944_20760	52.363		1	contig_33776_14125	148.06
3	contig_32677_36560	36.502		2	contig_44164_3175	53.33		1	contig_31627_2216	148.42
3	contig_32672_1154	36.719		2	contig_43605_3580	53.979		1	contig_31624_5659	148.84
3	contig_5826_58577	36.919		2	contig_11124_4452	54.434		1	contig_50209_149	148.91
3	contig_5826_49008	37.318		2	contig_18950_37534	55.565		1	contig_40345_5586	149.66
3	contig_5826_66538	37.538		2	contig_27517_3935	55.585		1	contig_34288_5386	150.42
3	contig_5831_34111	37.934		2	contig_2241_1855	58.156		1	contig_19820_1880	150.7
3	contig_5826_101050	38.254		2	contig_12775_1468	59.729		1	contig_45786_137	151.06
3	contig_5826_104248	38.576		2	contig_21685_2773	61.07		1	contig_6249_1779	152.03
3	contig_5831_24380	38.702		2	contig_23336_26013	62.402		1	contig_46958_2031	152.33
3	contig_5827_18953	38.861		2	contig_21672_4115	63.136		1	contig_21521_1719	153.35
3	contig_5825_36027	39.09		2	contig_27071_27819	64.977		1	contig_10014_958	153.48
3	contig_30473_36438	39.271		2	contig_12764_10265	65.638		1	contig_21511_7757	153.88
3	contig_8151_21537	39.635		2	contig_12781_4751	66.554		1	contig_10030_4840	154.6
3	contig_5829_12871	39.826		2	contig_46794_1315	67.979		1	contig_25987_4656	155.39
3	contig_5827_77989	40.123		2	contig_49063_452	68.555		1	contig_10045_9764	156.02
3	contig_5825_9548	40.43		2	contig_37242_5038	69.353		1	contig_16058_1359	156.24
3	contig_5827_2263	40.586		2	contig_16961_26306	70.908		1	contig_10045_2638	157.26
3	contig_5827_87004	40.736		2	contig_16961_33060	72.408		1	contig_10043_387	158.44
3	contig_5829_46903	40.914		2	contig_47381_1541	73.34		1	contig_29374_1186	160.08
3	contig_5828_11290	41.006		2	contig_22228_460	74.92		1	contig_10051_4324	161.14
3	contig_8151_2593	41.223		2	contig_27071_32150	75.838		1	contig_29383_2788	162.56
3	contig_5283_43434	41.574		2	contig_22218_245	77.009		1	contig_29378_10154	163.34
3	contig_5825_21120	41.757		2	contig_22213_532	78.231		1	contig_5924_2240	164.96
3	contig_5827_3251	42.067		2	contig_12738_18342	82.64		1	contig_32757_9678	166.03
3	contig_30473_16535	42.356		2	contig_16967_3563	87.143		1	contig_5886_26711	166.9
3	contig_5826_8592	42.467		2	contig_11144_1956	90.289		1	contig_5898_855	167.6
3	contig_30470_2461	42.678		2	contig_25704_547	90.762		1	contig_9490_2214	168.56
3	contig_5826_144288	42.882		2	contig_41139_1735	93.68		1	contig_34513_13231	169.91
3	contig_5282_3740	43.039		2	contig_33064_1847	96.499		1	contig_9522_5663	170.5
3	contig_5281_61297	43.359		2	contig_17653_1359	99.444		1	contig_9119_757	171.42
3	contig_5831_2821	43.555		2	contig_24286_1949	102.643		1	contig_9505_1612	172.08
3	contig_5829_43488	43.746		2	contig_33077_6513	106.607		1	contig_9514_2308	172.97
3	contig_5281_55907	44.001		2	contig_17940_7701	109.462		1	contig_34513_16341	173.54
3	contig_30474_17031	44.214		2	contig_50288_502	114.172		1	contig_41015_7826	174.74
3	contig_24824_9122	44.517		2	contig_16533_11342	120.011		1	contig_34516_23498	175.49
3	contig_30473_185	44.734		2	contig_25324_7892	125.143		1	contig_39050_12575	176.21
3	contig_44020_17168	44.902		3	contig_2816_31908	0		1	contig_32638_2859	176.89
3	contig_5829_50361	45.035		3	contig_6010_43151	0.621		1	contig_37778_912	177.59
3	contig_5826_17257	45.355		3	contig_36800_7439	1.287		1	contig_37112_3203	177.74
3	contig_5283_157325	45.568		3	contig_24388_43835	1.899		1	contig_42692_1485	178.51
3	contig_5283_32921	45.798		3	contig_10700_83972	2.151		1	contig_35526_881	179.1
3	contig_5282_64285	46.075		3	contig_6014_22144	2.603		1	contig_32642_5110	179.65
3	contig_30473_44682	46.372		3	contig_42719_16170	2.86		1	contig_9095_3462	179.94
3	contig_5281_4714	46.545		3	contig_39870_37498	3.435		1	contig_9100_578	180.64
3	contig_5283_75535	46.644		3	contig_2812_21833	3.692		1	contig_41666_604	181.32
3	contig_30474_12726	47.03		3	contig_16840_36249	4.122		1	contig_37123_1565	181.94
3	contig_5283_241881	47.239		3	contig_6153_41468	4.48		1	contig_46272_3943	182.26
3	contig_17145_8657	47.456		3	contig_17873_174	4.72		1	contig_9134_491	182.9
3	contig_24823_12008	47.803		3	contig_40844_20482	5.474		1	contig_9095_10454	183.38
3	contig_5283_245652	47.92		3	contig_18435_106053	5.948		1	contig_41019_1417	183.87
3	contig_5282_84784	48.173		3	contig_29170_60801	6.429		1	contig_34514_24270	184.29
3	contig_5283_174392	48.455		3	contig_34858_76871	6.879		1	contig_32755_4259	185.03
3	contig_5284_51581	48.622		3	contig_15067_115841	6.904		1	contig_34515_7643	186
3	contig_17145_40034	49.108		3	contig_24389_74863	7.247		1	contig_32757_3349	186.68
3	contig_24824_39477	49.335		3	contig_6013_105434	7.749		1	contig_41012_1338	187.78
3	contig_17144_6739	49.602		3	contig_42822_19271	8.287		1	contig_46270_4120	188.44
3	contig_44020_1248	49.963		3	contig_35248_2961	8.673		1	contig_34516_15788	189.07
3	contig_5283_16188	50.199		3	contig_36163_928	8.749		1	contig_34514_6629	189.82
3	contig_24822_10718	50.393		3	contig_14952_54190	8.938		1	contig_9108_3621	190.65
3	contig_30474_3368	50.602		3	contig_30979_86441	9.307		1	contig_45373_241	191.29
3	contig_5827_59360	50.982		3	contig_35733_41875	9.629		1	contig_32631_3674	191.92
3	contig_24822_50794	51.157		3	contig_38411_62149	9.753		1	contig_35519_955	192.52
3	contig_24822_37239	51.407		3	contig_2813_9652	10.176		1	contig_9094_263	193.49
3	contig_47756_2370	51.571		3	contig_24388_32309	10.67		1	contig_41675_442	194.36
3	contig_5283_256249	51.852		3	contig_30990_5080	10.951		1	contig_37112_10102	195.76
3	contig_17144_21873	52.053		3	contig_35732_29228	11.408		1	contig_36401_5585	197.43
3	contig_24824_61342	52.317		3	contig_16839_113656	11.601		1	contig_42694_2400	199.2
3	contig_24822_6802	52.549		3	contig_5827_2263	11.826		1	contig_36408_2733	201.32
3	contig_5832_22473	52.894		3	contig_16839_79460	12.128		1	contig_32763_12392	205.14
3	contig_5827_53348	53.128		3	contig_2815_1759	12.587		2	contig_12636_1171	0
3	contig_24823_7212	53.555		3	contig_35733_24070	12.889		2	contig_6750_22099	0.52
3	contig_5283_178010	53.862		3	contig_2818_99202	13.252		2	contig_11323_8800	0.83
3	contig_5831_46700	54.067		3	contig_24389_44138	13.7		2	contig_12633_62917	1.2
3	contig_43323_20835	54.292		3	contig_15068_33226	13.969		2	contig_11322_87153	1.87
3	contig_6153_41468	54.526		3	contig_49787_1414	14.169		2	contig_6743_37706	2.29
3	contig_17145_24917	54.631		3	contig_30979_38415	14.431		2	contig_11322_69424	2.66
3	contig_30473_8626	54.864		3	contig_16952_31734	15.106		2	contig_22110_17403	3
3	contig_17147_6852	55.188		3	contig_2818_121666	15.424		2	contig_6740_13748	3.25
3	contig_17149_12556	55.55		3	contig_24824_47322	15.807		2	contig_38684_9747	3.54
3	contig_24824_17708	55.931		3	contig_40844_34711	15.948		2	contig_22112_23256	3.82
3	contig_5281_70941	56.147		3	contig_42720_14898	16.141		2	contig_19131_26805	4
3	contig_5284_32257	56.456		3	contig_14246_11859	16.413		2	contig_12632_7482	4.51
3	contig_43323_10169	56.718		3	contig_2818_126811	16.682		2	contig_12633_68491	4.84
3	contig_17147_3306	57.101		3	contig_43015_16113	17.026		2	contig_22110_34517	5.09
3	contig_36164_24823	57.356		3	contig_34070_34978	17.124		2	contig_45113_8899	5.36
3	contig_11153_27350	57.525		3	contig_2818_115595	17.321		2	contig_6742_7604	5.6
3	contig_36163_10206	57.839		3	contig_22348_27940	17.688		2	contig_6740_314	6.02
3	contig_17143_15738	58.024		3	contig_34070_25456	18.124		2	contig_6738_1857	6.29
3	contig_5283_104186	58.476		3	contig_17882_4776	18.33		2	contig_19135_7508	6.68
3	contig_36166_62275	58.896		3	contig_6008_5191	18.751		2	contig_12629_47603	6.75
3	contig_16949_16858	59.171		3	contig_34069_26077	19.291		2	contig_6750_31551	7.08
3	contig_17146_22968	59.473		3	contig_35916_48033	19.491		2	contig_12633_43932	7.27
3	contig_16951_95738	60.076		3	contig_34070_38885	19.807		2	contig_11325_12076	7.5
3	contig_3452_328410	60.28		3	contig_22345_31520	20.005		2	contig_47997_1547	7.66
3	contig_5283_109099	60.619		3	contig_31383_44331	20.208		2	contig_43237_27218	8.08
3	contig_11153_37385	61.09		3	contig_42561_10637	20.469		2	contig_6743_24211	8.39
3	contig_11150_119412	61.812		3	contig_8024_71504	20.649		2	contig_12629_41973	8.62
3	contig_13115_4418	62.154		3	contig_30979_90122	20.954		2	contig_22112_70508	8.87
3	contig_24177_9656	62.35		3	contig_381_252	21.277		2	contig_22110_75919	9.19
3	contig_24175_111152	62.618		3	contig_2816_66406	21.277		2	contig_44797_4142	9.4
3	contig_44019_10253	62.783		3	contig_34073_9205	21.596		2	contig_6743_13463	9.76
3	contig_17150_23301	63.096		3	contig_22346_2824	21.733		2	contig_43237_34112	10.06
3	contig_8024_71504	63.495		3	contig_22348_16820	22.024		2	contig_22112_44812	10.22
3	contig_3456_30036	63.683		3	contig_33110_20209	22.529		2	contig_11322_39098	10.46
3	contig_36164_12863	63.907		3	contig_2813_18110	22.859		2	contig_11322_4436	10.69
3	contig_8025_40292	64.361		3	contig_24389_51309	23.175		2	contig_12633_25060	10.9
3	contig_8023_59239	64.614		3	contig_33110_12452	23.512		2	contig_11322_108276	11.07
3	contig_8024_107610	64.91		3	contig_2064_2812	23.622		2	contig_22110_24892	11.22
3	contig_3452_172123	65.343		3	contig_30989_3568	24.047		2	contig_12625_2549	11.37
3	contig_11150_16734	65.768		3	contig_35732_34615	24.25		2	contig_19135_19389	11.68
3	contig_6152_53468	66.407		3	contig_36945_14984	24.59		2	contig_19136_5877	11.88
3	contig_8023_87575	66.565		3	contig_31384_7588	24.906		2	contig_46750_2078	12.06
3	contig_23516_107355	66.803		3	contig_6013_35905	25.301		2	contig_22114_27708	12.36
3	contig_3452_6495	67.217		3	contig_6014_3747	25.719		2	contig_12633_6621	12.63
3	contig_6153_193989	67.765		3	contig_16839_37711	25.922		2	contig_6737_29919	12.84
3	contig_13114_153911	68.035		3	contig_30959_2384	26.156		2	contig_11322_55268	13.19
3	contig_6153_160196	68.375		3	contig_2818_46995	26.641		2	contig_6738_8456	13.34
3	contig_8024_20114	69.018		3	contig_47324_8430	27.002		2	contig_12624_12551	13.74
3	contig_3452_274037	69.294		3	contig_24389_7857	27.141		2	contig_11317_17636	13.93
3	contig_6152_81587	69.918		3	contig_1712_419	27.414		2	contig_11317_22115	14.16
3	contig_8025_22121	70.337		3	contig_45012_21075	27.535		2	contig_19133_839	14.39
3	contig_10700_156113	70.766		3	contig_16840_40902	27.748		2	contig_19131_23003	14.72
3	contig_14953_36877	71.657		3	contig_18435_121134	28.081		2	contig_6743_1086	14.82
3	contig_10700_146512	72.105		3	contig_31381_52651	28.474		2	contig_6737_10120	15.09
3	contig_3452_125428	72.533		3	contig_14245_3436	29.206		2	contig_6740_21115	15.24
3	contig_8025_47280	73.213		3	contig_29560_3928	29.476		2	contig_19130_13150	15.37
3	contig_3452_175172	73.914		3	contig_8020_40387	29.519		2	contig_6748_12922	15.75
3	contig_10700_83972	74.347		3	contig_29170_1584	29.971		2	contig_12635_32354	15.95
3	contig_19274_23996	74.713		3	contig_31381_12640	30.18		2	contig_19131_59491	16.3
3	contig_26538_11722	75.056		3	contig_30979_108682	30.674		2	contig_12635_18764	16.47
3	contig_33760_21409	75.74		3	contig_30957_36907	31.088		2	contig_12636_24884	16.68
3	contig_3452_85919	76.293		3	contig_29170_33208	31.237		2	contig_6749_6990	16.83
3	contig_5404_51486	76.983		3	contig_35913_941	31.774		2	contig_12633_21143	16.99
3	contig_8024_115691	77.686		3	contig_6013_113050	32.038		2	contig_12630_17019	17.26
3	contig_14952_79532	78.696		3	contig_5615_15334	32.138		2	contig_12630_36079	17.45
3	contig_3452_23874	79.274		3	contig_17873_4614	32.543		2	contig_12629_34841	17.67
3	contig_13114_159652	80.232		3	contig_24389_61019	32.912		2	contig_6744_18252	17.79
3	contig_42080_22377	81.048		3	contig_14953_10305	33.346		2	contig_19134_10317	17.9
3	contig_26538_21048	81.48		3	contig_6014_41394	33.533		2	contig_19131_4729	18.1
3	contig_26538_82655	82.563		3	contig_2813_37900	33.863		2	contig_12629_28196	18.3
3	contig_26538_54218	83.404		3	contig_31894_2527	34.498		2	contig_38684_37760	18.46
3	contig_39424_64317	84.761		3	contig_17879_13720	34.899		2	contig_6750_5501	18.68
3	contig_14242_13951	85.688		3	contig_6011_30945	35.27		2	contig_11322_1176	19.02
3	contig_14953_42363	87.196		3	contig_34859_4068	35.858		2	contig_6748_21492	19.17
3	contig_14242_30357	88.093		3	contig_38411_42983	36.215		2	contig_19138_6774	19.34
3	contig_45528_8821	89.344		3	contig_31381_28161	36.33		2	contig_49621_910	19.52
3	contig_36255_36712	92.103		3	contig_16590_22768	36.848		2	contig_48635_736	19.7
3	contig_5406_43348	94.51		3	contig_6014_11104	37.209		2	contig_19358_69647	19.82
4	contig_19451_54821	0		3	contig_18435_111939	37.77		2	contig_6740_27654	20.05
4	contig_24906_982	5.331		3	contig_13115_4418	38.242		2	contig_6737_1053	20.26
4	contig_4166_92780	9.247		3	contig_3985_25214	38.66		2	contig_12636_18603	20.38
4	contig_28460_30591	11.982		3	contig_382_3275	38.793		2	contig_11317_789	20.63
4	contig_4164_18723	14.418		3	contig_5613_9158	39.409		2	contig_12636_32308	20.88
4	contig_38383_382	16.984		3	contig_345_200318	39.663		2	contig_22112_39555	21.17
4	contig_4160_18376	19.377		3	contig_408_19051	40.194		2	contig_22110_41227	21.38
4	contig_24935_2162	22.169		3	contig_14459_8474	40.532		2	contig_11323_24546	21.6
4	contig_35645_17719	23.693		3	contig_405_456012	40.916		2	contig_22112_8727	21.65
4	contig_343_164365	24.49		3	contig_405_422878	41.252		2	contig_38680_759	21.85
4	contig_4740_31019	27.122		3	contig_24389_97890	41.606		2	contig_11326_13099	22.09
4	contig_27053_1916	28.402		3	contig_3776_167043	42.154		2	contig_6737_34425	22.42
4	contig_7696_4008	30.499		3	contig_14459_2842	42.48		2	contig_21825_34791	22.55
4	contig_7696_1872	31.085		3	contig_405_245189	43.377		2	contig_11323_49779	22.83
4	contig_12973_44608	32.149		3	contig_405_57949	43.827		2	contig_6741_2390	23.01
4	contig_1250_2060	32.828		3	contig_406_19560	44.091		2	contig_33760_55	23.35
4	contig_27562_54994	34.726		3	contig_405_380735	45.127		2	contig_3470_3474	23.59
4	contig_1302_1013	36.166		3	contig_14460_10082	45.494		2	contig_28346_2959	23.62
4	contig_12974_55625	37.037		3	contig_345_232830	45.788		2	contig_38555_189	23.84
4	contig_1282_6288	37.939		3	contig_405_592997	46.029		2	contig_46746_855	24
4	contig_38569_18980	38.814		3	contig_350_15860	46.651		2	contig_12631_2888	24.34
4	contig_1281_1779	41.369		3	contig_346_70069	47.22		2	contig_6742_27512	24.59
4	contig_1253_22651	42.15		3	contig_345_217996	47.632		2	contig_19138_19172	24.7
4	contig_23448_9497	42.765		3	contig_345_183146	48.201		2	contig_44793_899	25.09
4	contig_1296_15337	43.538		3	contig_408_25831	48.443		2	contig_23446_33257	25.28
4	contig_29077_2050	45.084		3	contig_341_39174	48.725		2	contig_23446_47265	25.48
4	contig_29072_10797	46.187		3	contig_405_44820	49.318		2	contig_12630_5405	25.8
4	contig_23469_481	46.756		3	contig_345_205020	49.958		2	contig_11320_6782	25.89
4	contig_1253_37325	47.905		3	contig_340_174267	50.276		2	contig_48067_229	26.05
4	contig_27562_20074	49.267		3	contig_405_258153	50.966		2	contig_23446_86501	26.42
4	contig_1279_37678	50.073		3	contig_405_220719	51.716		2	contig_19348_18707	26.61
4	contig_42647_25902	51.628		3	contig_405_54140	51.924		2	contig_6745_2722	26.86
4	contig_41379_28932	52.72		3	contig_345_319548	52.566		2	contig_41942_1002	27.21
4	contig_1262_104	53.123		3	contig_14257_8971	53.144		2	contig_12626_3507	27.5
4	contig_18523_7443	54.264		3	contig_17969_1427	53.339		2	contig_12635_7024	27.66
4	contig_24986_18833	55.836		3	contig_408_13738	53.485		2	contig_23446_97675	27.87
4	contig_1249_22817	57.3		3	contig_345_305894	53.836		2	contig_22113_2894	28.08
4	contig_24985_4050	59.736		3	contig_344_9786	54.397		2	contig_23445_22453	28.3
4	contig_30567_28476	60.832		3	contig_344_15277	54.767		2	contig_37055_111	28.53
4	contig_43049_3603	61.627		3	contig_345_211131	55.301		2	contig_23446_22349	28.89
4	contig_10867_13190	62.561		3	contig_340_44274	55.893		2	contig_19134_5161	28.97
4	contig_7981_30604	63.554		3	contig_14462_60040	56.35		2	contig_21825_66739	29.29
4	contig_25503_3273	64.1		3	contig_14459_80995	56.713		2	contig_36185_15334	29.54
4	contig_19089_9652	64.646		3	contig_405_93922	57.549		2	contig_50315_102	29.72
4	contig_25891_14854	65.438		3	contig_17971_29253	58.094		2	contig_42977_1875	29.99
4	contig_46256_7390	66.234		3	contig_341_31066	58.591		2	contig_12633_40215	30.26
4	contig_25504_20569	67.129		3	contig_19118_421	59.057		2	contig_6750_43796	30.61
4	contig_23368_14913	68.311		3	contig_346_30446	59.323		2	contig_11323_21528	30.84
4	contig_46723_522	68.975		3	contig_343_71999	59.912		2	contig_35736_13664	31.17
4	contig_10861_14469	69.583		3	contig_340_178318	60.35		2	contig_11319_732	31.32
4	contig_25305_11262	70.557		3	contig_343_6017	61.248		2	contig_11322_126860	31.58
4	contig_25291_11060	71.459		3	contig_345_146288	61.587		2	contig_20021_908	32.02
4	contig_46007_691	72.318		3	contig_346_69238	62.002		2	contig_11322_74114	32.38
4	contig_16146_2938	72.926		3	contig_14460_1386	62.493		2	contig_35737_32971	32.63
4	contig_41442_4150	73.651		3	contig_17970_37600	62.898		2	contig_35736_40546	32.85
4	contig_7994_21116	74.4		3	contig_343_156789	63.886		2	contig_23446_52514	33.18
4	contig_27282_30817	74.986		3	contig_19116_24986	64.439		2	contig_36174_1981	33.4
4	contig_30046_35721	75.887		3	contig_17970_44591	65.014		2	contig_30161_84749	33.77
4	contig_43055_975	76.736		3	contig_14459_4750	65.332		2	contig_48068_228	33.98
4	contig_10873_44654	77.139		3	contig_17969_24538	65.92		2	contig_23445_77299	34.14
4	contig_25287_3696	77.535		3	contig_405_14159	66.347		2	contig_10744_22213	34.36
4	contig_43658_6017	78.388		3	contig_405_321553	66.8		2	contig_49624_982	34.59
4	contig_45194_5898	78.745		3	contig_405_566739	68.004		2	contig_25705_5235	34.95
4	contig_16157_3678	79.335		3	contig_17971_43811	68.781		2	contig_4100_13417	35.21
4	contig_32330_971	80.195		3	contig_17969_42336	69.421		2	contig_6736_329	35.4
4	contig_35833_9113	80.617		3	contig_340_68480	70.381		2	contig_36183_1683	35.53
4	contig_44772_2770	81.264		3	contig_340_186192	70.863		2	contig_19138_32542	35.85
4	contig_26154_12745	81.502		3	contig_20266_53236	71.703		2	contig_21818_52934	36.2
4	contig_25294_95	81.832		3	contig_17971_79220	72.23		2	contig_36189_2111	36.43
4	contig_25504_10422	82.478		3	contig_351_19476	73.021		2	contig_2249_40038	36.62
4	contig_41444_289	82.975		3	contig_19116_75720	74.599		2	contig_6744_4731	36.9
4	contig_37824_2531	83.743		3	contig_33973_1285	76.081		2	contig_49386_2453	37.16
4	contig_7981_26100	84.568		3	contig_25279_41960	77.145		2	contig_5500_5564	37.45
4	contig_48387_3183	85.134		3	contig_25279_53619	79.65		2	contig_30161_96308	37.98
4	contig_30045_4129	85.763		3	contig_9955_56	80.101		2	contig_2177_13413	38.51
4	contig_39740_9863	86.316		3	contig_41926_6801	82.744		2	contig_23445_71104	39.03
4	contig_10138_43329	87.023		3	contig_9960_11967	83.746		2	contig_22110_71414	39.22
4	contig_28053_4542	87.428		3	contig_27718_103	84.761		2	contig_47247_1628	43.56
4	contig_42994_23445	88.056		3	contig_27972_1345	86.913		2	contig_21818_51047	45.26
4	contig_45646_885	88.969		3	contig_42853_1521	88.984		2	contig_30119_5977	45.68
4	contig_30046_20913	89.362		3	contig_27964_3576	91.586		2	contig_30124_12008	45.88
4	contig_19093_2470	89.903		3	contig_39539_166	93.584		2	contig_38684_5171	46.41
4	contig_19102_765	90.104		3	contig_42615_279	95.057		2	contig_33463_1631	46.51
4	contig_10128_10257	91.267		3	contig_49578_89	96.603		2	contig_1908_9330	47.35
4	contig_39740_16221	91.748		3	contig_33891_7045	99.202		2	contig_13305_1235	47.75
4	contig_41442_12430	92.259		4	contig_1296_15337	0		2	contig_4059_16002	48.15
4	contig_9451_13490	92.615		4	contig_1266_6087	1.185		2	contig_23445_22417	48.95
4	contig_29123_27153	93.093		4	contig_24935_2162	1.76		2	contig_4075_13500	49.23
4	contig_10884_14272	93.423		4	contig_7716_25084	2.962		2	contig_4106_1544	50.49
4	contig_10882_6985	94.472		4	contig_12974_55625	3.788		2	contig_25704_697	50.51
4	contig_30049_17433	94.902		4	contig_4166_45181	4.281		2	contig_23336_26013	52.55
4	contig_39237_4922	96.183		4	contig_21830_10264	5.342		2	contig_2238_3291	53.9
4	contig_41444_4468	96.903		4	contig_29076_1226	6.148		2	contig_4073_8958	54.91
4	contig_27271_2270	97.627		4	contig_1293_4323	6.832		2	contig_4075_47303	55.32
4	contig_38345_19506	98.023		4	contig_7696_4008	7.408		2	contig_2208_10696	56
4	contig_38844_4594	98.923		4	contig_35498_36602	8.155		2	contig_40532_1507	56.49
4	contig_44989_2318	99.641		4	contig_29083_2874	9.165		2	contig_1904_1596	56.72
4	contig_34115_32303	101.05		4	contig_12973_44608	10.027		2	contig_34686_2631	57.55
4	contig_23368_28640	101.702		4	contig_7718_13272	10.509		2	contig_20104_7147	58.14
4	contig_9436_16380	102.571		4	contig_4738_3316	11.292		2	contig_45245_6699	58.67
4	contig_10136_40260	103.918		4	contig_4160_18376	11.761		2	contig_12775_1468	59.19
4	contig_36978_19603	104.412		4	contig_4746_1234	12.154		2	contig_4046_11814	59.77
4	contig_24971_11476	106.203		4	contig_4740_5588	13.239		2	contig_4065_927	60.41
4	contig_37823_1893	107.148		4	contig_27053_1916	14.067		2	contig_28091_16390	61.23
5	contig_24122_8568	0		4	contig_1280_37161	14.63		2	contig_18952_23066	61.39
5	contig_36883_367	1.493		4	contig_25111_25171	15.018		2	contig_18951_5857	62.28
5	contig_2993_1474	2.464		4	contig_23453_2929	15.765		2	contig_21673_4141	62.39
5	contig_510_8636	3.964		4	contig_23464_570	16.732		2	contig_41342_558	62.66
5	contig_3005_179	6.151		4	contig_34177_13403	17.657		2	contig_2234_1397	62.93
5	contig_49832_327	6.88		4	contig_35645_17719	17.905		2	contig_47780_2864	63.06
5	contig_23963_20802	8.302		4	contig_7697_5546	18.444		2	contig_46447_2015	63.56
5	contig_16231_1693	10.049		4	contig_1279_37678	19.32		2	contig_26072_24383	64.1
5	contig_49822_1158	10.599		4	contig_23449_1591	19.728		2	contig_12788_40384	64.99
5	contig_24122_1879	11.874		4	contig_44244_14379	20.107		2	contig_27689_6325	65.51
5	contig_15385_8227	13.113		4	contig_27052_11027	21.148		2	contig_2254_27693	65.75
5	contig_2986_5350	13.444		4	contig_1296_12140	21.671		2	contig_35899_5787	66.3
5	contig_42904_1354	14.128		4	contig_1280_9119	22.448		2	contig_2197_1676	66.93
5	contig_523_8422	14.972		4	contig_4164_18723	22.797		2	contig_18950_10354	67.15
5	contig_466_4985	16.007		4	contig_1254_31634	23.869		2	contig_18944_20760	67.17
5	contig_28500_7182	16.396		4	contig_4739_9209	24.297		2	contig_4052_23844	67.89
5	contig_523_5386	17.543		4	contig_25976_4192	24.96		2	contig_44164_3175	68.16
5	contig_29596_18569	18.24		4	contig_1280_1770	25.713		2	contig_44765_897	68.55
5	contig_2949_5690	19.184		4	contig_4771_230	26.683		2	contig_43605_3580	68.83
5	contig_506_157	19.993		4	contig_24948_2704	27.721		2	contig_4075_9193	68.85
5	contig_553_18297	20.652		4	contig_47902_1517	28.498		2	contig_22224_136	69.74
5	contig_42746_1211	21.468		4	contig_4166_92780	29.14		2	contig_18950_37534	70.47
5	contig_37425_3388	22.186		4	contig_23448_9497	29.246		2	contig_41553_583	70.51
5	contig_2970_4833	23.284		4	contig_34166_484	30.353		2	contig_27517_3935	71.25
5	contig_50345_734	23.966		4	contig_12986_28662	31.449		2	contig_2241_1855	73.82
5	contig_426_126	25.001		4	contig_30033_11903	31.958		2	contig_21685_2773	76.73
5	contig_2960_6539	25.574		4	contig_19451_54821	33.063		2	contig_2252_3955	77.71
5	contig_541_520	26.178		4	contig_37717_26865	33.774		2	contig_12738_12921	78.39
5	contig_39411_106	26.768		4	contig_38675_1640	34.881		2	contig_21672_4115	78.53
5	contig_31973_1031	27.541		4	contig_30041_9707	35.264		2	contig_17940_7767	79.08
5	contig_42895_4377	28.381		4	contig_24906_982	35.675		2	contig_45862_7367	79.8
5	contig_27692_1050	29.086		4	contig_38117_8428	36.506		2	contig_27071_27819	80.1
5	contig_28468_2381	29.729		4	contig_38674_1860	36.91		2	contig_15142_3811	80.37
5	contig_480_1847	30.482		4	contig_38117_21929	37.755		2	contig_12764_10265	80.67
5	contig_465_30227	31.282		4	contig_23469_481	38.399		2	contig_11124_4452	80.77
5	contig_47607_1254	32.048		4	contig_29675_4726	38.725		2	contig_30113_13783	80.92
5	contig_510_1994	33.242		4	contig_37722_1301	39.948		2	contig_25336_9004	81.34
5	contig_41854_2677	34.11		4	contig_50424_927	41.255		2	contig_12781_4751	81.44
5	contig_29602_2108	34.503		4	contig_37717_12334	41.739		2	contig_1873_1081	82.05
5	contig_563_1161	35.547		4	contig_9456_12301	42.736		2	contig_13321_46819	82.46
5	contig_24106_13322	36.215		4	contig_9458_23165	43.016		2	contig_46794_1315	82.69
5	contig_562_15473	37.12		4	contig_36787_12265	43.994		2	contig_13311_2087	82.98
5	contig_35116_1939	38.05		4	contig_29677_1003	44.772		2	contig_40540_834	83.79
5	contig_28344_9610	38.802		4	contig_10132_8815	45.762		2	contig_37242_5038	83.84
5	contig_522_10687	40.076		4	contig_9436_16380	46.39		2	contig_49638_1577	84.38
5	contig_38836_425	41.367		4	contig_50113_1323	47.324		2	contig_16961_26306	85.27
5	contig_44801_3294	43.18		4	contig_26154_27833	48.223		2	contig_16961_33060	86.77
5	contig_23931_561	44.072		4	contig_9439_20266	48.571		2	contig_47381_1541	87.7
5	contig_15402_12220	46.138		4	contig_30035_13407	49.981		2	contig_32889_4042	87.95
5	contig_36508_3874	47.377		4	contig_9446_18327	51.036		2	contig_899_58182	88.56
5	contig_3778_49179	48.919		4	contig_29676_18205	51.747		2	contig_32893_3661	89.1
5	contig_3557_5261	50.899		4	contig_26155_41082	52.506		2	contig_22228_460	89.28
5	contig_33763_40772	51.044		4	contig_26154_12745	53.223		2	contig_32895_131	89.3
5	contig_26884_123015	53.411		4	contig_9457_56722	54.243		2	contig_19343_9821	89.73
5	contig_12355_24494	54.219		4	contig_10137_14682	55.044		2	contig_3683_7982	90.11
5	contig_31190_47774	55.195		4	contig_28055_11481	56.245		2	contig_27071_32150	90.2
5	contig_7465_255	55.658		4	contig_38842_21571	56.86		2	contig_32889_297	90.63
5	contig_7470_196899	57.942		4	contig_36985_16571	57.633		2	contig_42988_1555	91.13
5	contig_21813_21987	58.775		4	contig_10138_118684	59.189		2	contig_22218_245	91.37
5	contig_48359_1167	59.571		4	contig_6858_11823	60.004		2	contig_13312_8935	91.62
5	contig_5485_89205	60.601		4	contig_42995_13750	60.353		2	contig_22228_25923	92.05
5	contig_21808_24756	61.483		4	contig_9451_13490	61.539		2	contig_22213_532	92.59
5	contig_2166_771	62.393		4	contig_6858_27269	62.078		2	contig_3684_3158	92.86
5	contig_14224_126498	63.415		4	contig_10140_798	62.715		2	contig_32890_12157	93.34
5	contig_30190_10130	63.764		4	contig_38345_20571	63.934		2	contig_32891_3256	93.99
5	contig_30190_42681	64.978		4	contig_25503_3273	64.983		2	contig_48660_1768	94.76
5	contig_7472_1091	65.563		4	contig_23368_32127	65.799		2	contig_33080_14516	95.36
5	contig_1160_268552	66.724		4	contig_34115_26884	67.215		2	contig_4298_284	96.11
5	contig_14224_42490	67.883		4	contig_17950_3444	68.828		2	contig_50399_941	96.92
5	contig_1161_43598	68.287		4	contig_30046_34826	70.499		2	contig_12738_18342	97
5	contig_1160_93964	69.235		4	contig_24982_30580	71.309		2	contig_22217_4102	97.21
5	contig_1160_189608	70.057		4	contig_24976_12676	72.981		2	contig_46794_1523	97.75
5	contig_49147_131	71.271		4	contig_10885_7329	74.289		2	contig_49063_452	98.32
5	contig_21808_3553	71.827		4	contig_24981_7603	75.215		2	contig_28102_11288	99.04
5	contig_1160_1488	72.429		4	contig_24982_2122	76.625		2	contig_47849_48	99.77
5	contig_21810_15901	73.143		4	contig_24976_8516	77.588		2	contig_11147_1601	100.52
5	contig_21811_1429	73.925		4	contig_24982_10139	78.602		2	contig_16967_3563	101.5
5	contig_1160_182612	75.153		4	contig_10882_6985	79.128		2	contig_16966_27180	101.53
5	contig_1159_21668	75.985		4	contig_27880_732	80.477		2	contig_25705_8723	102.07
5	contig_1160_310101	76.716		4	contig_10862_1187	80.922		2	contig_46445_2356	102.72
5	contig_1160_67713	77.308		4	contig_29123_11070	81.772		2	contig_32891_86	103.69
5	contig_1160_81472	78.272		4	contig_27271_2270	82.684		2	contig_11144_1956	104.65
5	contig_1200_152175	78.979		4	contig_10867_6036	83.665		2	contig_25704_547	105.12
5	contig_1160_327053	79.843		4	contig_27282_38530	84.833		2	contig_17932_242	105.16
5	contig_1160_194447	80.562		4	contig_10880_20291	85.447		2	contig_22218_312	106.53
5	contig_17965_70722	81.63		4	contig_30045_4129	85.895		2	contig_41139_1735	108.04
5	contig_17965_50315	83.008		4	contig_10864_1432	87.636		2	contig_49763_265	108.08
5	contig_13117_201662	84.209		4	contig_343_164240	88.54		2	contig_16954_4700	109.29
5	contig_1157_9146	84.547		4	contig_27272_3426	89.613		2	contig_33064_1847	110.86
5	contig_17965_41720	85.561		4	contig_43041_10681	90.452		2	contig_46405_8972	111.92
5	contig_26559_5499	86.34		4	contig_37823_1893	91.946		2	contig_17653_1359	113.8
5	contig_13117_228008	87.289		4	contig_27270_13385	92.294		2	contig_24286_1949	117
5	contig_19033_21635	87.715		4	contig_27279_364	93.779		2	contig_33077_6513	120.96
5	contig_6477_32066	88.741		4	contig_39596_622	95.052		2	contig_17940_7701	123.82
5	contig_35496_77581	89.293		4	contig_32322_1312	96.534		2	contig_50288_502	128.53
5	contig_13395_50982	89.707		4	contig_43049_3603	98.057		2	contig_16533_11342	134.37
5	contig_6488_29739	90.742		4	contig_25295_2625	98.738		2	contig_25324_7892	139.5
5	contig_19033_56342	91.734		4	contig_25886_1348	99.21		3	contig_5406_43348	0
5	contig_19033_86811	92.586		4	contig_34185_6626	100.102		3	contig_36255_36712	2.41
5	contig_6483_4503	93.036		4	contig_44259_5508	101.362		3	contig_45528_8821	5.17
5	contig_6483_49368	93.801		4	contig_25305_6159	102.651		3	contig_14242_30357	6.42
5	contig_13396_61675	94.467		4	contig_45646_885	103.69		3	contig_14953_42363	7.31
5	contig_13409_29586	94.795		4	contig_16152_2572	104.403		3	contig_14242_13951	8.82
5	contig_6485_63498	95.791		4	contig_46721_1297	105.507		3	contig_39424_64317	9.75
5	contig_6485_32112	95.928		4	contig_7981_6722	106.808		3	contig_26538_54218	11.11
5	contig_13396_73296	96.591		4	contig_48089_537	108.004		3	contig_26538_82655	11.95
5	contig_10817_103762	97.327		4	contig_19091_4300	108.79		3	contig_26538_21048	13.03
5	contig_13396_39051	97.985		4	contig_25287_3696	109.977		3	contig_42080_22377	13.46
5	contig_19035_40513	98.428		4	contig_45190_422	110.013		3	contig_13114_159652	14.28
5	contig_1699_37066	99.781		4	contig_29651_104	111.344		3	contig_3452_23874	15.24
5	contig_26560_10177	100.373		4	contig_38743_1674	112.037		3	contig_14952_79532	15.81
5	contig_1545_3643	100.801		4	contig_29615_1915	113.064		3	contig_8024_115691	16.82
5	contig_10817_42619	101.461		4	contig_35551_108	114.296		3	contig_5404_51486	17.53
5	contig_1710_51023	102.635		4	contig_26989_41483	115.991		3	contig_2816_31908	18.01
5	contig_26559_47727	103.262		4	contig_19069_3828	116.842		3	contig_3452_85919	18.22
5	contig_10820_24891	103.941		4	contig_47445_447	118.26		3	contig_6010_43151	18.63
5	contig_10817_130901	104.398		4	contig_46007_691	119.616		3	contig_33760_21409	18.77
5	contig_265_177944	104.971		4	contig_29636_1329	120.326		3	contig_36800_7439	19.3
5	contig_251_49466	105.666		4	contig_19093_5223	122.131		3	contig_26538_11722	19.45
5	contig_1704_45458	106.43		4	contig_19055_1332	123.315		3	contig_19274_23996	19.8
5	contig_13405_24595	106.889		4	contig_16164_9689	125.084		3	contig_24388_43835	19.91
5	contig_259_7506	107.288		4	contig_25885_3939	126.69		3	contig_10700_83972	20.16
5	contig_258_1293	107.644		5	contig_12348_21163	0		3	contig_3452_175172	20.6
5	contig_251_27351	108.459		5	contig_31466_19537	0.49		3	contig_8025_47280	21.3
5	contig_265_109281	108.859		5	contig_12352_33146	0.74		3	contig_3452_125428	21.98
5	contig_1699_12589	109.487		5	contig_13876_1283	1.178		3	contig_10700_146512	22.4
5	contig_252_34815	109.703		5	contig_4354_41763	1.689		3	contig_14953_36877	22.85
5	contig_263_123404	110.336		5	contig_1710_67744	2.16		3	contig_10700_156113	23.74
5	contig_266_17299	110.634		5	contig_254_1478	2.52		3	contig_6014_22144	23.96
5	contig_255_18818	111.808		5	contig_10744_66066	3.078		3	contig_8025_22121	24.16
5	contig_10817_157008	112.332		5	contig_19035_365	3.629		3	contig_42719_16170	24.31
5	contig_10817_187197	112.827		5	contig_21813_11503	4.036		3	contig_6152_81587	24.49
5	contig_13403_84198	113.367		5	contig_19720_8834	4.368		3	contig_3452_274037	25.11
5	contig_1710_11919	114.545		5	contig_19720_18447	4.943		3	contig_39870_37498	25.21
5	contig_13404_21972	115.324		5	contig_18981_2431	5.151		3	contig_8024_20114	25.36
5	contig_272_21147	116.022		5	contig_12348_17473	5.521		3	contig_2812_21833	25.58
5	contig_13405_59049	117.008		5	contig_5485_55567	5.74		3	contig_6153_160196	25.9
5	contig_263_133497	117.785		5	contig_1204_30248	6.127		3	contig_13114_153911	26.24
5	contig_269_35156	118.046		5	contig_263_31900	6.312		3	contig_16840_36249	26.3
5	contig_13404_26145	118.969		5	contig_14377_20185	6.692		3	contig_6153_193989	26.52
5	contig_1534_15921	119.828		5	contig_10817_128864	7.11		3	contig_3452_6495	27.07
5	contig_10746_78666	120.671		5	contig_12348_3567	7.434		3	contig_23516_107355	27.48
5	contig_14366_14609	121.563		5	contig_1435_9033	7.851		3	contig_8023_87575	27.72
5	contig_14378_30811	121.839		5	contig_28221_12177	8.054		3	contig_6152_53468	27.88
5	contig_13405_11985	122.695		5	contig_12352_29713	8.36		3	contig_11150_16734	28.52
5	contig_1696_52418	123.321		5	contig_265_98124	8.678		3	contig_3452_172123	28.94
5	contig_1540_28132	123.946		5	contig_13117_264633	9.041		3	contig_8024_107610	29.38
5	contig_1546_23117	124.678		5	contig_265_153406	9.351		3	contig_8023_59239	29.67
5	contig_10743_3584	125.508		5	contig_10746_102877	9.651		3	contig_8025_40292	29.93
5	contig_10818_8241	126.367		5	contig_14224_14364	9.958		3	contig_36164_12863	30.38
5	contig_257_6922	127.485		5	contig_12349_2124	10.311		3	contig_3456_30036	30.6
5	contig_1535_24105	128.912		5	contig_13911_2057	10.699		3	contig_17150_23301	31.19
5	contig_1535_8607	129.765		5	contig_29393_15681	11.107		3	contig_44019_10253	31.5
5	contig_10746_73706	130.501		5	contig_1698_24336	11.497		3	contig_24175_111152	31.67
6	contig_323_116679	0		5	contig_30189_23542	11.643		3	contig_24177_9656	31.94
6	contig_36373_563	2.539		5	contig_265_94098	11.942		3	contig_11150_119412	32.48
6	contig_27357_64533	4.971		5	contig_28225_63183	12.112		3	contig_11153_37385	33.2
6	contig_5183_3049	6.192		5	contig_272_31557	12.376		3	contig_5283_109099	33.67
6	contig_312_55149	8.595		5	contig_29131_12191	12.758		3	contig_3452_328410	34.01
6	contig_309_94997	10.247		5	contig_12354_76309	12.846		3	contig_16951_95738	34.21
6	contig_327_7861	12.2		5	contig_14368_99541	13.181		3	contig_17146_22968	34.81
6	contig_27357_51917	14.213		5	contig_1160_247073	13.614		3	contig_16949_16858	35.12
6	contig_27357_7212	15.324		5	contig_5416_4760	13.854		3	contig_36166_62275	35.39
6	contig_337_179	17.293		5	contig_1703_47664	14.411		3	contig_5283_104186	35.81
6	contig_5186_48603	19.179		5	contig_14376_413	14.553		3	contig_17143_15738	36.26
6	contig_323_17114	20.987		5	contig_261_9842	14.815		3	contig_36163_10206	36.45
6	contig_5192_24038	22.65		5	contig_265_175000	14.993		3	contig_11153_27350	36.76
6	contig_4527_3544	24.482		5	contig_1202_29975	15.336		3	contig_36164_24823	36.93
6	contig_5190_3944	25.57		5	contig_6481_14522	15.567		3	contig_17147_3306	37.19
6	contig_5181_21614	27.527		5	contig_13403_93586	15.798		3	contig_43323_10169	37.57
6	contig_4528_24508	28.988		5	contig_14224_212679	16.093		3	contig_5284_32257	37.83
6	contig_208_7393	30.417		5	contig_1160_261922	16.558		3	contig_5281_70941	38.14
6	contig_5519_10052	32.539		5	contig_19035_15505	16.876		3	contig_24824_17708	38.36
6	contig_33796_15364	36.005		5	contig_5486_17840	17.113		3	contig_17149_12556	38.74
6	contig_207_20725	37.866		5	contig_28225_11550	17.471		3	contig_17147_6852	39.1
6	contig_7438_23581	39.39		5	contig_10746_6553	17.795		3	contig_30473_8626	39.42
6	contig_1113_43464	40.111		5	contig_28221_8100	17.981		3	contig_17145_24917	39.66
6	contig_1117_111906	42.544		5	contig_258_1293	18.208		3	contig_6153_41468	39.76
6	contig_7438_10118	44.429		5	contig_10820_35638	18.561		3	contig_43323_20835	40
6	contig_28851_12584	48.132		5	contig_13397_45255	18.741		3	contig_5831_46700	40.22
6	contig_26088_110434	49.548		5	contig_1537_17519	18.994		3	contig_5283_178010	40.43
6	contig_3398_3318	50.346		5	contig_6486_114235	19.272		3	contig_24823_7212	40.73
6	contig_3231_78728	52.066		5	contig_1696_43268	19.528		3	contig_5827_53348	41.16
6	contig_19628_30895	53.337		5	contig_28224_9516	19.849		3	contig_5832_22473	41.39
6	contig_11629_19296	54.684		5	contig_269_26765	19.978		3	contig_17873_174	41.58
6	contig_32023_6972	56.072		5	contig_12347_12993	20.314		3	contig_24822_6802	41.74
6	contig_17617_149831	57.139		5	contig_14227_11627	20.57		3	contig_24824_61342	41.97
6	contig_11623_442	58.768		5	contig_44110_747	20.687		3	contig_17144_21873	42.23
6	contig_6382_33637	61.59		5	contig_12351_20003	20.91		3	contig_5283_256249	42.43
6	contig_3044_41072	62.59		5	contig_13396_8108	21.32		3	contig_40844_20482	42.45
6	contig_13662_5617	63.946		5	contig_26884_97718	21.439		3	contig_47756_2370	42.67
6	contig_27315_1990	64.505		5	contig_1696_39008	21.655		3	contig_24822_37239	42.83
6	contig_32090_2980	65.134		5	contig_28225_78788	21.807		3	contig_18435_106053	42.96
6	contig_29333_101866	65.73		5	contig_12354_66705	22.079		3	contig_24822_50794	43.07
6	contig_13398_47533	66.496		5	contig_270_8716	22.429		3	contig_5827_59360	43.24
6	contig_564_86661	66.994		5	contig_47350_2682	22.715		3	contig_29170_60801	43.51
6	contig_5005_117282	67.557		5	contig_22940_22203	22.802		3	contig_30474_3368	43.6
6	contig_13663_50569	68.193		5	contig_31709_22661	23.112		3	contig_24822_10718	43.81
6	contig_3039_23315	69.102		5	contig_7472_1091	23.249		3	contig_5283_16188	44
6	contig_18965_64360	69.831		5	contig_265_182048	23.571		3	contig_34858_76871	44.03
6	contig_5010_16826	70.152		5	contig_10746_34240	23.915		3	contig_15067_115841	44.06
6	contig_3031_27026	70.721		5	contig_14368_74330	24.115		3	contig_44020_1248	44.22
6	contig_3031_12944	71.319		5	contig_15254_1209	24.322		3	contig_24389_74863	44.45
6	contig_574_80063	71.669		5	contig_2166_771	24.688		3	contig_17144_6739	44.57
6	contig_26959_44825	72.301		5	contig_1699_18020	24.843		3	contig_24824_39477	44.84
6	contig_3033_30028	72.881		5	contig_30946_10052	25.135		3	contig_6013_105434	45.04
6	contig_18966_26894	73.514		5	contig_257_12397	25.295		3	contig_17145_40034	45.06
6	contig_13662_23411	73.707		5	contig_28225_75650	25.518		3	contig_5284_51581	45.55
6	contig_11947_5445	74.253		5	contig_41391_457	25.719		3	contig_42822_19271	45.66
6	contig_21658_2935	74.678		5	contig_1160_85581	26.011		3	contig_5283_174392	45.71
6	contig_28945_12434	75.483		5	contig_255_6376	26.32		3	contig_5282_84784	45.99
6	contig_13398_29898	76.025		5	contig_23126_7189	26.492		3	contig_35248_2961	46.11
6	contig_564_65367	76.678		5	contig_19035_37248	26.932		3	contig_36163_928	46.18
6	contig_29333_42979	77.317		5	contig_28223_4372	27.171		3	contig_5283_245652	46.22
6	contig_20085_46147	77.798		5	contig_10746_97458	27.575		3	contig_24823_12008	46.33
6	contig_572_63128	78.355		5	contig_1446_5126	27.698		3	contig_14952_54190	46.43
6	contig_572_112281	78.533		5	contig_30190_14801	28.122		3	contig_17145_8657	46.68
6	contig_28954_937	79.018		5	contig_14368_78804	28.567		3	contig_30979_86441	46.85
6	contig_13400_11979	79.433		5	contig_1699_57289	28.903		3	contig_5283_241881	46.89
6	contig_27360_6545	79.924		5	contig_21810_15901	29.111		3	contig_30474_12726	47.1
6	contig_28946_11792	80.565		5	contig_15949_9092	29.323		3	contig_35733_41875	47.26
6	contig_11948_33763	80.809		5	contig_10748_19739	29.547		3	contig_38411_62149	47.39
6	contig_572_85162	81.21		5	contig_1417_1345	29.851		3	contig_5283_75535	47.5
6	contig_26581_19024	81.711		5	contig_32573_36976	30.313		3	contig_5281_4714	47.6
6	contig_34226_55772	82.091		5	contig_37363_3404	30.7		3	contig_30473_44682	47.77
6	contig_13398_172140	82.393		5	contig_35496_77581	31.162		3	contig_2813_9652	47.92
6	contig_21655_20653	83.032		5	contig_13117_37546	31.312		3	contig_5282_64285	48.12
6	contig_31581_6733	83.371		5	contig_21810_66630	31.634		3	contig_5283_32921	48.4
6	contig_22741_46509	83.654		5	contig_5482_80856	31.945		3	contig_24388_32309	48.5
6	contig_29283_8099	84.085		5	contig_13116_38314	32.134		3	contig_5283_157325	48.61
6	contig_4841_5833	84.576		5	contig_5425_1981	32.386		3	contig_30990_5080	48.82
6	contig_3780_3435	84.84		5	contig_14224_92809	32.864		3	contig_5826_17257	48.84
6	contig_4858_4920	85.226		5	contig_1453_5358	32.999		3	contig_5829_50361	49.16
6	contig_36958_8322	85.695		5	contig_44900_1174	33.264		3	contig_44020_17168	49.29
6	contig_26579_29248	86.069		5	contig_3778_49179	33.588		3	contig_30473_185	49.46
6	contig_3936_2266	86.453		5	contig_1438_1689	33.848		3	contig_35732_29228	49.47
6	contig_29281_29872	86.866		5	contig_15077_5687	34.169		3	contig_24824_9122	49.67
6	contig_27366_4207	87.307		5	contig_1703_16696	34.446		3	contig_16839_113656	49.68
6	contig_4827_2721	87.75		5	contig_22943_18413	34.72		3	contig_30474_17031	49.94
6	contig_26952_14950	88.171		5	contig_269_18160	35.328		3	contig_5281_55907	50.15
6	contig_3951_12993	88.37		5	contig_26884_1996	35.561		3	contig_5829_43488	50.41
6	contig_3789_4974	88.519		5	contig_1507_11043	36.127		3	contig_5831_2821	50.6
6	contig_33017_1993	88.982		5	contig_1710_6655	36.385		3	contig_5281_61297	50.79
6	contig_41277_1280	89.223		5	contig_49219_624	36.824		3	contig_5282_3740	51.11
6	contig_24564_34365	89.752		5	contig_6485_32112	37.042		3	contig_5826_144288	51.27
6	contig_26581_32061	90.078		5	contig_1412_5547	37.327		3	contig_30470_2461	51.47
6	contig_27363_5928	90.344		5	contig_12877_22209	37.577		3	contig_5826_8592	51.69
6	contig_31578_23606	90.518		5	contig_6488_32637	37.827		3	contig_30473_16535	51.8
6	contig_11314_63255	90.978		5	contig_15259_19328	38.307		3	contig_5827_3251	52.09
6	contig_48888_760	91.139		5	contig_25862_3438	38.782		3	contig_5825_21120	52.4
6	contig_27363_34574	91.498		5	contig_15274_8281	39.287		3	contig_5283_43434	52.58
6	contig_30148_1048	91.901		5	contig_21812_10363	39.785		3	contig_8151_2593	52.93
6	contig_41277_6181	92.061		5	contig_265_7391	40.295		3	contig_5828_11290	53.15
6	contig_30138_12148	92.319		5	contig_22521_6219	40.585		3	contig_5829_46903	53.24
6	contig_34481_12121	92.675		5	contig_1200_152175	40.855		3	contig_5827_87004	53.42
6	contig_18427_37677	93.292		5	contig_34526_1392	41.527		3	contig_5827_2263	53.57
6	contig_38659_9827	93.483		5	contig_31613_20044	41.885		3	contig_16839_79460	53.87
6	contig_28950_642	93.786		5	contig_31610_8762	42.086		3	contig_2815_1759	54.33
6	contig_24564_31070	94.157		5	contig_1439_2138	42.599		3	contig_35733_24070	54.63
6	contig_4861_1539	94.347		5	contig_31190_47774	43.104		3	contig_2818_99202	54.99
6	contig_3929_1249	94.504		5	contig_46941_2877	43.499		3	contig_5825_9548	55.32
6	contig_3940_14870	94.779		5	contig_26645_23210	44.334		3	contig_24389_44138	55.43
6	contig_34144_6327	95.128		5	contig_12864_16748	44.788		3	contig_5827_77989	55.65
6	contig_2695_40416	95.47		5	contig_22160_26361	45.417		3	contig_49787_1414	55.85
6	contig_15865_1723	95.785		5	contig_47097_663	45.835		3	contig_5829_12871	55.97
6	contig_28929_17304	96.059		5	contig_26656_1749	47.125		3	contig_30979_38415	56.12
6	contig_38664_10566	96.429		5	contig_26650_9750	47.639		3	contig_8151_21537	56.18
6	contig_3788_18733	96.508		5	contig_46940_2363	48.021		3	contig_30473_36438	56.54
6	contig_27786_19287	96.98		5	contig_48793_1247	48.942		3	contig_16952_31734	56.72
6	contig_24245_3502	97.243		5	contig_50467_164	49.737		3	contig_5825_36027	56.74
6	contig_38660_4445	97.501		5	contig_20609_270	50.472		3	contig_5827_18953	56.97
6	contig_30902_8982	98.196		5	contig_16237_27526	51.563		3	contig_2818_121666	56.99
6	contig_45610_382	98.346		5	contig_455_1603	52.322		3	contig_5831_24380	57.14
6	contig_46664_1876	98.614		5	contig_2959_128	52.831		3	contig_5826_104248	57.27
6	contig_30888_1675	98.977		5	contig_24134_9784	53.422		3	contig_24824_47322	57.35
6	contig_30303_12511	99.406		5	contig_16232_2265	54.209		3	contig_40844_34711	57.49
6	contig_34151_1863	99.619		5	contig_3492_2907	54.569		3	contig_5826_101050	57.62
6	contig_23299_749	100.123		5	contig_24135_1454	55.338		3	contig_42720_14898	57.67
6	contig_13039_25716	100.196		5	contig_29600_3069	55.917		3	contig_14246_11859	57.95
6	contig_38700_7353	100.474		5	contig_2949_2131	56.367		3	contig_5831_34111	57.99
6	contig_36949_19110	100.616		5	contig_24119_1045	56.605		3	contig_2818_126811	58.19
6	contig_6905_3325	100.814		5	contig_3534_1519	57.219		3	contig_5826_66538	58.41
6	contig_30303_26513	101.194		5	contig_24114_424	57.759		3	contig_43015_16113	58.52
6	contig_47063_2766	101.423		5	contig_30157_41831	58.5		3	contig_34070_34978	58.62
6	contig_11313_5166	101.712		5	contig_35613_12213	59.155		3	contig_5826_49008	58.66
6	contig_11314_111772	102.037		5	contig_23964_3198	59.678		3	contig_2818_115595	58.8
6	contig_2703_313	102.227		5	contig_34206_14602	60.074		3	contig_5826_58577	59.09
6	contig_18427_112570	102.704		5	contig_24129_829	60.433		3	contig_22348_27940	59.15
6	contig_36948_5849	102.917		5	contig_27691_30525	60.938		3	contig_32672_1154	59.31
6	contig_46789_524	103.177		5	contig_3493_15202	61.474		3	contig_32677_36560	59.53
6	contig_11315_8511	103.532		5	contig_3520_2146	62.189		3	contig_34070_25456	59.54
6	contig_30305_149	103.742		5	contig_36882_187	62.507		3	contig_17882_4776	59.75
6	contig_2704_3693	104.096		5	contig_23960_25504	62.929		3	contig_32677_7984	59.91
6	contig_2706_50396	104.41		5	contig_28871_418	63.459		3	contig_5830_14925	60.03
6	contig_11313_88082	104.69		5	contig_24102_4990	64.384		3	contig_6008_5191	60.14
6	contig_28937_5814	104.805		5	contig_30156_35393	64.665		3	contig_41280_5300	60.42
6	contig_24826_28045	105.197		5	contig_28896_1496	65.451		3	contig_34069_26077	60.63
6	contig_2698_31723	105.391		5	contig_3529_3442	65.677		3	contig_32677_18090	60.76
6	contig_25179_104875	105.758		5	contig_28870_5007	66.444		3	contig_35916_48033	60.81
6	contig_48178_3972	106.025		5	contig_3561_2443	66.921		3	contig_42600_19285	60.92
6	contig_44979_25287	106.186		5	contig_28873_2130	67.252		3	contig_34070_38885	61.11
6	contig_43848_9188	106.528		5	contig_38637_16844	67.872		3	contig_8150_8279	61.19
6	contig_15868_17698	106.553		5	contig_35609_5044	68.721		3	contig_22345_31520	61.3
6	contig_25179_24667	106.82		5	contig_28882_631	69.153		3	contig_31383_44331	61.51
6	contig_13038_1982	107.006		5	contig_28347_39912	69.227		3	contig_42600_9752	61.57
6	contig_22280_29327	107.252		5	contig_3551_3002	69.98		3	contig_42561_10637	61.74
6	contig_25179_93871	107.547		5	contig_28345_5579	70.284		3	contig_32677_32440	61.8
6	contig_2706_72516	107.999		5	contig_45717_3491	70.901		3	contig_8024_71504	61.93
6	contig_25180_8483	108.285		5	contig_24111_475	71.31		3	contig_30979_90122	62.24
6	contig_32837_559	108.632		5	contig_6553_9152	71.847		3	contig_34073_9205	62.88
6	contig_13038_16391	108.815		5	contig_36883_487	72.509		3	contig_22346_2824	63.02
6	contig_30902_28644	109.019		5	contig_27690_5777	73.253		3	contig_22348_16820	63.31
6	contig_39814_8690	109.217		5	contig_27694_4164	73.657		3	contig_33110_20209	63.81
6	contig_45292_4612	109.458		5	contig_28345_12061	74.229		3	contig_2813_18110	64.14
6	contig_35793_1979	109.777		5	contig_28869_7584	74.678		3	contig_24389_51309	64.46
6	contig_25177_15418	109.993		5	contig_6560_38539	74.988		3	contig_33110_12452	64.8
6	contig_28935_1002	110.235		5	contig_6560_45968	75.977		3	contig_2064_2812	64.91
6	contig_28931_6048	110.489		5	contig_6560_34131	76.644		3	contig_36162_36494	64.99
6	contig_43939_5069	110.764		5	contig_27693_9980	77.311		3	contig_40122_19906	65.28
6	contig_28926_17376	110.979		5	contig_23963_4056	77.788		3	contig_33581_12049	65.47
6	contig_25179_49734	111.339		5	contig_6573_351	78.11		3	contig_36162_1150	65.76
6	contig_25179_36360	111.542		5	contig_23960_11339	78.632		3	contig_2066_31503	65.99
6	contig_41222_5007	111.849		5	contig_6580_1276	79.08		3	contig_32675_7181	66.3
6	contig_35792_1039	112.049		5	contig_23915_430	79.92		3	contig_40945_11892	66.49
6	contig_24838_16847	112.317		5	contig_23907_688	80.939		3	contig_36162_44281	66.67
6	contig_45328_1167	112.453		5	contig_28472_959	81.595		3	contig_40945_36083	66.89
6	contig_28928_7721	112.736		5	contig_28507_7895	82.133		3	contig_2068_32898	67.08
6	contig_18427_2218	113		5	contig_33420_139	82.917		3	contig_41281_1442	67.31
6	contig_2696_21307	113.236		5	contig_33423_5751	83.484		3	contig_36162_59297	67.73
6	contig_35781_606	113.522		5	contig_48424_586	84.107		3	contig_40123_18274	67.75
6	contig_18426_70586	113.629		5	contig_39821_228	84.755		3	contig_2060_11420	68.07
6	contig_30304_53142	113.912		5	contig_35114_2362	85.149		3	contig_2062_12124	68.31
6	contig_41220_2885	114.201		5	contig_33424_212	85.633		3	contig_2061_45768	68.78
6	contig_13039_19773	114.481		5	contig_42897_214	86.643		3	contig_33580_25553	68.91
6	contig_6900_35893	114.748		5	contig_39830_89	87.307		3	contig_2059_93726	69.08
6	contig_5472_27527	115.073		5	contig_42902_661	87.463		3	contig_2064_12766	69.26
6	contig_6903_10968	115.384		5	contig_35116_9238	87.923		3	contig_5826_82234	69.67
6	contig_15867_42811	115.5		5	contig_33400_5387	88.823		3	contig_2059_85432	69.85
6	contig_30890_2788	115.978		5	contig_42884_1231	89.453		3	contig_40122_30613	70.21
6	contig_18426_47398	116.237		5	contig_42885_2300	89.984		3	contig_2067_5880	70.34
6	contig_5466_33183	116.412		5	contig_44805_3448	91.113		3	contig_33581_7637	70.72
6	contig_37685_34660	116.65		5	contig_44388_2975	91.556		3	contig_2068_24605	71.03
6	contig_2696_2619	116.804		5	contig_41286_418	91.972		3	contig_2068_11727	71.17
6	contig_15864_19155	116.974		5	contig_42888_5266	92.601		3	contig_2060_20043	71.6
6	contig_22278_3602	117.321		5	contig_39031_387	93.211		3	contig_33580_43606	71.81
6	contig_35794_958	117.489		5	contig_47520_274	93.994		3	contig_2066_15773	72.1
6	contig_6912_89349	117.776		5	contig_44436_5462	94.768		3	contig_30989_3568	72.28
6	contig_44814_8049	117.967		5	contig_49533_355	95.269		3	contig_15067_80252	72.42
6	contig_6903_34739	118.195		5	contig_47844_607	96.053		3	contig_9903_91493	72.64
6	contig_6907_5206	118.545		5	contig_50256_864	96.891		3	contig_35732_34615	72.71
6	contig_10686_3058	118.792		5	contig_15414_20060	97.376		3	contig_2059_47721	72.83
6	contig_5468_7827	118.885		5	contig_44402_880	98.037		3	contig_2062_6744	73.04
6	contig_10688_46929	119.064		5	contig_43167_420	99.019		3	contig_36945_14984	73.19
6	contig_11314_143119	119.379		5	contig_37430_961	99.799		3	contig_2064_24067	73.22
6	contig_5463_106207	119.535		5	contig_44490_816	100.397		3	contig_31384_7588	73.6
6	contig_11312_594	119.812		5	contig_36517_2283	101.016		3	contig_15068_19344	73.82
6	contig_30304_30951	120.153		5	contig_38831_2025	101.588		3	contig_9903_27848	74.01
6	contig_18427_92757	120.614		5	contig_46527_1684	102.531		3	contig_6013_35905	74.32
6	contig_6910_4637	120.807		5	contig_35415_5963	102.963		3	contig_15068_33226	74.38
6	contig_2700_71022	121.097		5	contig_31979_846	103.612		3	contig_15068_30785	74.61
6	contig_2700_18495	121.662		5	contig_15399_4320	104.531		3	contig_35465_15245	74.84
6	contig_2700_116262	122.06		5	contig_36258_16384	105.437		3	contig_6014_3747	74.98
6	contig_45612_4673	122.329		5	contig_38288_1128	106.642		3	contig_9903_44747	75.05
6	contig_11313_91203	122.479		5	contig_45298_1155	107.269		3	contig_46832_12610	75.2
6	contig_35785_5836	122.732		5	contig_47609_1393	108.005		3	contig_16839_37711	75.33
6	contig_6912_18960	123.121		5	contig_38282_493	108.726		3	contig_9902_47340	75.42
6	contig_6912_62509	123.375		5	contig_46525_594	111.013		3	contig_30959_2384	75.63
6	contig_5468_32177	123.793		5	contig_35405_502	111.744		3	contig_9907_3604	75.82
6	contig_15874_14157	124.045		5	contig_18595_6047	113.523		3	contig_2059_7883	76.05
6	contig_24825_7938	124.285		5	contig_36507_11895	115.061		3	contig_9908_34477	76.17
6	contig_2706_15088	124.787		5	contig_36513_5487	116.721		3	contig_2818_46995	76.33
6	contig_2706_3843	125.07		6	contig_2700_73484	0		3	contig_35467_39106	76.43
6	contig_10688_55014	125.373		6	contig_30303_25417	1.453		3	contig_35467_2006	76.56
6	contig_43888_16989	125.868		6	contig_2695_38466	5.248		3	contig_45115_31623	76.83
6	contig_15874_24451	126.216		6	contig_11313_85288	7.676		3	contig_47324_8430	76.93
6	contig_18427_8766	126.421		6	contig_2705_94075	9.007		3	contig_24389_7857	77.07
6	contig_6907_53773	126.667		6	contig_2706_43674	11.258		3	contig_2058_14131	77.14
6	contig_6903_41383	127.001		6	contig_2704_9165	14.273		3	contig_9902_3588	77.28
6	contig_5466_95427	127.327		6	contig_2696_10349	14.953		3	contig_9903_23202	77.48
6	contig_37686_13148	127.789		6	contig_2696_5443	16.966		3	contig_1712_419	77.54
6	contig_2699_13996	128.471		6	contig_2695_35396	18.113		3	contig_45012_21075	77.66
6	contig_2700_53247	128.816		6	contig_2696_3392	18.505		3	contig_9903_64444	77.73
6	contig_25179_79955	129.792		6	contig_5466_11560	21.208		3	contig_16840_40902	77.94
6	contig_18424_5499	130.033		6	contig_37685_26305	22.28		3	contig_46832_367	77.99
6	contig_23303_1244	130.89		6	contig_15875_9180	23.596		3	contig_15067_9117	78.07
6	contig_2696_38300	131.966		6	contig_2695_20448	25.093		3	contig_15067_96637	78.21
6	contig_6909_141	133.029		6	contig_5466_34147	26.852		3	contig_18435_121134	78.41
7	contig_38878_2542	0		6	contig_18427_23443	27.394		3	contig_9902_8070	78.41
7	contig_21407_5103	0.937		6	contig_5470_2312	28.287		3	contig_382_3275	78.56
7	contig_25638_835	1.59		6	contig_18427_5728	28.809		3	contig_9906_14107	78.85
7	contig_26714_2680	4.478		6	contig_37686_15391	29.632		3	contig_31381_52651	78.98
7	contig_31162_17095	5.153		6	contig_24838_9611	30.42		3	contig_15067_136916	79.1
7	contig_28157_128	6.293		6	contig_5472_27114	32.123		3	contig_15064_21140	79.44
7	contig_7557_4766	6.594		6	contig_18427_80642	32.878		3	contig_15064_43549	79.69
7	contig_28183_10844	7.019		6	contig_5467_797	33.586		3	contig_14245_3436	80.08
7	contig_26725_3496	8.741		6	contig_18427_23968	33.989		3	contig_15067_26651	80.09
7	contig_47313_227	9.433		6	contig_44979_26374	34.915		3	contig_15067_5014	80.19
7	contig_35722_12934	10.178		6	contig_18426_63959	35.591		3	contig_15067_133479	80.43
7	contig_21407_10204	10.617		6	contig_18426_77773	36.498		3	contig_29560_3928	80.5
7	contig_25640_1573	11.361		6	contig_18427_98087	37.75		3	contig_15067_47893	80.89
7	contig_21380_1213	12.096		6	contig_6900_15733	38.372		3	contig_2059_32964	81.19
7	contig_26551_6519	12.654		6	contig_24837_7597	39.172		3	contig_3985_25214	83.43
7	contig_26355_1602	13.262		6	contig_24834_1055	39.821		3	contig_9902_93231	83.65
7	contig_26364_2884	13.805		6	contig_6900_29256	40.4		3	contig_15064_34801	83.89
7	contig_20908_7493	14.261		6	contig_24826_24834	40.857		3	contig_45978_5001	84.03
7	contig_21368_10201	15.351		6	contig_18426_68663	41.622		3	contig_15064_13905	84.37
7	contig_20908_3130	16.221		6	contig_18425_9841	42.44		3	contig_2058_6133	84.54
7	contig_7797_7143	16.604		6	contig_34142_5846	42.702		3	contig_9906_53740	84.79
7	contig_29884_17502	17.649		6	contig_18426_58534	43.491		3	contig_9902_64127	85.1
7	contig_38527_20647	18.251		6	contig_18426_51907	43.788		3	contig_15063_17542	85.42
7	contig_5403_3716	18.81		6	contig_6900_35343	44.352		3	contig_15067_89354	85.79
7	contig_5355_2253	19.167		6	contig_6913_6817	45.435		3	contig_41541_3212	85.92
7	contig_8832_5764	19.367		6	contig_6903_696	45.907		3	contig_15067_65766	86.08
7	contig_6811_8168	19.799		6	contig_6912_24828	46.973		3	contig_129_235	86.45
7	contig_26361_3116	20.652		6	contig_11313_41041	47.841		3	contig_9907_373	86.98
7	contig_29439_16365	20.924		6	contig_6900_12308	48.119		3	contig_386_57635	87.23
7	contig_2799_5270	21.873		6	contig_6900_22338	48.918		3	contig_9908_17316	87.7
7	contig_29884_70306	22.075		6	contig_6902_374	49.782		3	contig_382_6570	87.92
7	contig_31086_3960	22.855		6	contig_6912_69331	50.442		3	contig_9902_26468	88.3
7	contig_37494_3968	23.323		6	contig_6907_1383	51.289		3	contig_15064_49114	88.55
7	contig_35316_30217	23.732		6	contig_6903_25346	51.889		3	contig_15067_38430	88.81
7	contig_28161_16169	24.042		6	contig_6913_16298	52.599		3	contig_386_7139	89.05
7	contig_47692_1311	24.495		6	contig_10688_4575	53.115		3	contig_33801_13487	89.44
7	contig_23773_687	24.907		6	contig_6903_47504	53.791		3	contig_22050_55364	89.59
7	contig_28164_2546	25.233		6	contig_6912_65964	54.229		3	contig_9902_57294	89.96
7	contig_7766_2625	25.728		6	contig_6903_56563	55.01		3	contig_8022_1012	90.23
7	contig_26549_11257	26.04		6	contig_6907_65763	55.39		3	contig_9908_76448	90.5
7	contig_20920_2265	26.464		6	contig_6907_35812	56.008		3	contig_9902_79695	90.83
7	contig_31079_34163	27.178		6	contig_6913_2879	56.714		3	contig_34611_2973	91.19
7	contig_7766_6119	27.612		6	contig_6906_10015	57.508		3	contig_8020_40387	91.56
7	contig_41108_11864	27.905		6	contig_6914_1434	58.012		3	contig_29170_1584	92.01
7	contig_41109_538	28.286		6	contig_6913_12632	58.419		3	contig_31381_12640	92.22
7	contig_6805_3465	28.632		6	contig_10687_12273	59.136		3	contig_30979_108682	92.71
7	contig_31079_9293	29.061		6	contig_6914_25562	60.076		3	contig_9908_69694	92.81
7	contig_8994_1905	29.604		6	contig_10689_22770	60.671		3	contig_30957_36907	93.12
7	contig_18692_3895	30.098		6	contig_6909_1341	61.285		3	contig_386_32640	93.17
7	contig_2278_1113	30.415		6	contig_10686_8000	61.9		3	contig_29170_33208	93.26
7	contig_18696_911	31.079		6	contig_6904_1610	62.582		3	contig_9908_43142	93.7
7	contig_10996_3647	31.393		6	contig_6912_4242	63.35		3	contig_35913_941	93.84
7	contig_11034_4128	31.834		6	contig_6912_60213	63.963		3	contig_6013_113050	94.1
7	contig_23737_35421	32.379		6	contig_6910_4445	64.985		3	contig_5615_15334	94.2
7	contig_9760_39881	32.757		6	contig_6912_33584	65.678		3	contig_17873_4614	94.61
7	contig_47555_920	33.448		6	contig_6907_53333	66.914		3	contig_45978_12283	94.7
7	contig_2267_5013	33.783		6	contig_15875_5270	67.49		3	contig_24389_61019	94.9
7	contig_9000_21017	34.148		6	contig_15865_5921	68.282		3	contig_47324_3940	95.17
7	contig_38532_801	34.701		6	contig_10685_1666	68.718		3	contig_14953_10305	95.39
7	contig_20764_2783	34.723		6	contig_10688_64519	69.68		3	contig_6014_41394	95.58
7	contig_13995_17841	35.072		6	contig_15869_11546	70.255		3	contig_19343_1352	95.76
7	contig_8789_6127	35.317		6	contig_15864_3452	70.608		3	contig_2813_37900	95.9
7	contig_7755_1823	35.9		6	contig_15864_19155	71.044		3	contig_386_70535	96.21
7	contig_23761_14122	36.435		6	contig_34975_6680	71.802		3	contig_31894_2527	96.67
7	contig_23729_10799	36.972		6	contig_15874_5615	72.266		3	contig_33801_25999	96.98
7	contig_11001_2739	37.257		6	contig_25177_4803	73.379		3	contig_17879_13720	97.05
7	contig_7804_3337	37.485		6	contig_15864_23740	73.969		3	contig_6011_30945	97.42
7	contig_11016_567	38.175		6	contig_10688_46929	74.626		3	contig_46744_1917	98.07
7	contig_7778_7021	38.466		6	contig_15867_48391	75.453		3	contig_34859_4068	98.19
7	contig_9754_563	38.807		6	contig_15868_43004	76.254		3	contig_33801_34606	98.36
7	contig_13999_10452	39.292		6	contig_15865_1975	76.957		3	contig_38411_42983	98.54
7	contig_33026_8392	39.819		6	contig_15867_33144	77.967		3	contig_31381_28161	98.65
7	contig_8695_6623	40.201		6	contig_15871_4706	78.652		3	contig_16590_22768	99.17
7	contig_8754_2929	40.579		6	contig_25178_7359	80.36		3	contig_6014_11104	99.53
7	contig_13980_1353	40.917		6	contig_25179_12207	81.594		3	contig_32938_1979	99.99
7	contig_8708_5153	41.459		6	contig_45328_5054	82.809		3	contig_18435_111939	100.12
7	contig_23732_2153	42.043		6	contig_10692_1187	84.868		3	contig_13115_4418	100.59
7	contig_8705_18536	42.59		6	contig_43278_308	86.211		3	contig_387_5639	100.63
7	contig_41479_18787	43.16		6	contig_15865_14285	88.524		3	contig_22047_26718	101.45
7	contig_23778_1254	43.478		6	contig_46790_3274	90.33		3	contig_5613_9158	101.5
7	contig_8696_32450	44.048		6	contig_16148_212	93.054		3	contig_345_200318	101.76
7	contig_8711_14751	44.376		6	contig_30900_6829	97.009		3	contig_20266_53236	101.96
7	contig_8696_25161	44.762		7	contig_35748_60415	0		3	contig_19348_2722	102.1
7	contig_11034_242	44.99		7	contig_1339_6649	0.806		3	contig_408_19051	102.27
7	contig_8705_45707	45.341		7	contig_42466_6376	1.378		3	contig_14459_8474	102.61
7	contig_8692_30594	46.345		7	contig_18667_109298	1.843		3	contig_21816_56424	102.78
7	contig_14019_47745	46.903		7	contig_5797_21253	2.676		3	contig_42988_5890	102.99
7	contig_13995_8949	47.604		7	contig_13673_19749	3.254		3	contig_405_456012	103.03
7	contig_27182_5411	48.087		7	contig_23984_4898	4.381		3	contig_405_422878	103.37
7	contig_27194_5408	48.502		7	contig_147_35715	4.728		3	contig_24389_97890	103.72
7	contig_23793_42682	48.974		7	contig_33850_15185	5.478		3	contig_32934_5803	103.98
7	contig_23793_26673	49.674		7	contig_149_29202	6.365		3	contig_3776_167043	104.12
7	contig_5795_6245	50.126		7	contig_38388_32780	7.216		3	contig_14459_2842	104.44
7	contig_9153_5493	50.707		7	contig_9680_14192	7.589		3	contig_22045_23494	104.51
7	contig_14021_28418	51.352		7	contig_166_164	8.093		3	contig_21466_1722	104.56
7	contig_9659_50068	51.598		7	contig_9675_17122	8.632		3	contig_405_245189	105.06
7	contig_9155_1188	52.456		7	contig_14019_77492	9.115		3	contig_20955_7424	105.16
7	contig_46110_21369	52.597		7	contig_35743_6300	9.539		3	contig_405_57949	105.51
7	contig_23787_17272	53.071		7	contig_9667_19131	10.029		3	contig_406_19560	105.77
7	contig_40292_2354	53.623		7	contig_23207_6117	10.599		3	contig_21463_17684	105.96
7	contig_34221_75058	54.14		7	contig_42465_12766	11.162		3	contig_42853_9787	106.55
7	contig_43837_24894	54.714		7	contig_33848_13496	11.714		3	contig_405_380735	106.81
7	contig_5774_28525	55.375		7	contig_5785_532	12.173		3	contig_14460_10082	107.17
7	contig_24821_27005	56.031		7	contig_13674_7158	12.631		3	contig_345_232830	107.47
7	contig_23209_1389	56.576		7	contig_9673_10106	13.1		3	contig_345_200879	107.59
7	contig_5776_70753	56.872		7	contig_160_685	13.846		3	contig_405_592997	107.71
7	contig_9675_15935	57.289		7	contig_156_5353	14.253		3	contig_27733_1877	108.14
7	contig_23367_16526	57.89		7	contig_25227_6737	14.758		3	contig_350_15860	108.33
7	contig_34221_41912	58.19		7	contig_5796_26497	15.053		3	contig_345_175209	108.87
7	contig_5805_1293	58.521		7	contig_34743_8474	15.658		3	contig_346_70069	108.9
7	contig_39333_2179	58.879		7	contig_27740_44458	15.917		3	contig_345_217996	109.31
7	contig_9659_53186	59.178		7	contig_38386_40159	16.3		3	contig_45449_258	109.77
7	contig_31385_41179	59.493		7	contig_31391_835	16.918		3	contig_345_183146	109.88
7	contig_12087_15552	59.678		7	contig_39333_2179	17.339		3	contig_408_25831	110.12
7	contig_23207_35502	60.249		7	contig_25225_16802	18.058		3	contig_14260_79396	110.59
7	contig_13689_58293	60.679		7	contig_43837_11278	18.256		3	contig_343_10205	111.28
7	contig_34223_2689	61.163		7	contig_9673_52992	18.787		3	contig_47267_1973	112.23
7	contig_5796_26497	61.764		7	contig_46110_16317	19.158		3	contig_17970_62853	112.98
7	contig_23205_747	62.047		7	contig_33848_3701	19.779		3	contig_21816_52903	113.5
7	contig_31389_16857	62.364		7	contig_23778_1254	20.083		3	contig_345_113416	114.52
7	contig_35743_20225	63.025		7	contig_40292_6957	20.406		3	contig_21814_43048	115.34
7	contig_13687_6285	63.417		7	contig_23358_5745	20.857		3	contig_21815_44745	115.7
7	contig_42603_479	63.916		7	contig_9155_747	21.152		3	contig_341_39174	115.75
7	contig_24613_7719	64.462		7	contig_9759_13592	21.764		3	contig_20943_13795	115.95
7	contig_24618_33344	64.941		7	contig_8692_1267	22.151		3	contig_405_44820	116.41
7	contig_13673_20064	65.254		7	contig_14019_12766	22.592		3	contig_9953_14388	116.69
7	contig_24618_47604	65.471		7	contig_14014_2575	23.198		3	contig_345_205020	117.11
7	contig_12075_37636	66.262		7	contig_40291_20396	23.539		3	contig_9954_89449	117.41
7	contig_23997_5589	66.76		7	contig_14019_24547	23.765		3	contig_340_174267	117.46
7	contig_9675_17122	67.096		7	contig_8695_6623	24.029		3	contig_24664_282	118.09
7	contig_13676_3118	67.413		7	contig_23793_31796	24.63		3	contig_405_258153	118.23
7	contig_13689_68565	67.658		7	contig_27188_198	25.141		3	contig_404_65072	118.71
7	contig_13677_14973	68.055		7	contig_8714_6293	25.635		3	contig_14260_22952	118.93
7	contig_29890_122539	68.532		7	contig_13994_14991	26.066		3	contig_405_220719	119.05
7	contig_24618_24036	68.857		7	contig_11000_193	26.615		3	contig_405_54140	119.26
7	contig_18671_986	69.47		7	contig_7795_242	27.25		3	contig_405_670813	119.33
7	contig_43834_17666	69.926		7	contig_7778_7021	27.602		3	contig_14260_84190	119.88
7	contig_21931_62456	70.206		7	contig_7797_15319	27.771		3	contig_345_319548	119.99
7	contig_24615_17141	70.631		7	contig_8711_5456	28.191		3	contig_27696_7744	120.62
7	contig_50059_834	71.047		7	contig_9760_21146	28.745		3	contig_17969_1427	120.86
7	contig_23996_7302	71.493		7	contig_13995_17841	29.16		3	contig_351_1467	120.91
7	contig_25227_115120	72.185		7	contig_10981_780	29.451		3	contig_42615_279	121.39
7	contig_29968_5062	72.286		7	contig_23737_63434	29.844		3	contig_28234_8035	121.78
7	contig_21930_53236	72.787		7	contig_11030_4451	30.177		3	contig_27728_697	122.38
7	contig_19909_2533	73.249		7	contig_39247_8635	30.895		3	contig_35912_2365	122.47
7	contig_29890_142128	73.851		7	contig_11030_1368	31.45		3	contig_405_314268	122.84
7	contig_19908_130376	74.244		7	contig_33035_9992	31.78		3	contig_408_13738	123.19
7	contig_19909_36394	74.664		7	contig_23729_16739	32.331		3	contig_345_305894	123.54
7	contig_19909_54504	75.045		7	contig_23737_10393	32.688		3	contig_344_9786	124.1
7	contig_19122_36818	75.258		7	contig_50452_211	33.078		3	contig_344_15277	124.47
7	contig_33848_37128	75.865		7	contig_10997_5360	33.639		3	contig_345_211131	125.01
7	contig_21931_66288	76.326		7	contig_7785_597	34.369		3	contig_340_44274	125.6
7	contig_29890_61160	77.03		7	contig_9760_25815	34.934		3	contig_14462_60040	126.05
7	contig_19122_46745	77.463		7	contig_39242_11983	35.483		3	contig_14459_80995	126.42
7	contig_38081_1726	77.641		7	contig_7797_7143	35.728		3	contig_405_93922	127.25
7	contig_33848_33162	78.083		7	contig_10991_2531	36.139		3	contig_17971_29253	127.8
7	contig_33850_20509	78.676		7	contig_18696_1830	36.628		3	contig_341_31066	128.3
7	contig_26541_37338	79.341		7	contig_29449_55813	37.323		3	contig_19118_421	128.76
7	contig_29967_108752	79.812		7	contig_7756_18044	37.643		3	contig_346_30446	129.03
7	contig_26541_56709	80.371		7	contig_41109_538	38.271		3	contig_343_71999	129.62
7	contig_41788_51203	80.85		7	contig_23736_846	38.677		3	contig_340_178318	130.05
7	contig_21931_86074	81.423		7	contig_26366_23639	39.183		3	contig_343_6017	130.95
7	contig_35196_14515	81.749		7	contig_2797_3445	39.614		3	contig_345_146288	131.29
7	contig_35197_8219	82.545		7	contig_6799_37592	39.945		3	contig_346_69238	131.71
7	contig_29967_96875	83.065		7	contig_7763_5303	40.519		3	contig_14460_1386	132.2
7	contig_25227_41814	83.177		7	contig_2790_873	41.444		3	contig_17970_37600	132.6
7	contig_45813_13486	83.502		7	contig_48876_516	42.181		3	contig_343_156789	133.59
7	contig_29967_51974	84.491		7	contig_19433_1155	43.019		3	contig_19116_24986	134.14
7	contig_24615_25483	85.048		7	contig_23728_969	43.532		3	contig_17970_44591	134.72
7	contig_42704_14152	85.539		7	contig_29448_4138	44.434		3	contig_14459_4750	135.04
7	contig_26540_57638	85.872		7	contig_7557_4766	44.819		3	contig_17969_24538	135.62
7	contig_18667_86880	86.606		7	contig_8999_836	45.445		3	contig_405_14159	136.05
7	contig_35748_33766	87.14		7	contig_30802_3999	45.985		3	contig_405_321553	136.5
7	contig_33850_27256	87.965		7	contig_40326_3903	46.195		3	contig_405_566739	137.71
7	contig_41713_8433	88.48		7	contig_32447_96	47.339		3	contig_25279_174399	137.83
7	contig_26541_4263	89.199		7	contig_35712_3627	48.433		3	contig_17971_43811	138.35
7	contig_21931_5835	89.685		7	contig_40326_10372	49.201		3	contig_20267_2353	138.38
7	contig_25227_19840	90.514		7	contig_35999_253	50.078		3	contig_17969_42336	138.9
7	contig_19908_139362	91.497		7	contig_7541_65	50.739		3	contig_9954_62219	138.93
7	contig_19122_22198	92.161		7	contig_20669_9532	51.564		3	contig_14259_37852	139.48
7	contig_19122_122811	92.755		7	contig_7526_4726	52.4		3	contig_340_68480	139.65
7	contig_24618_40971	93.342		7	contig_5355_2253	52.998		3	contig_14256_74774	139.88
7	contig_42519_29946	94.524		7	contig_20779_12017	53.367		3	contig_340_186192	140.06
7	contig_19908_101349	96.097		7	contig_20655_14777	54.04		3	contig_35911_31609	140.69
7	contig_33850_32667	98.886		7	contig_7529_625	54.577		3	contig_17971_79220	141.15
8	contig_3017_13486	0		7	contig_8995_17722	55.31		3	contig_405_336846	141.35
8	contig_3008_8635	2.555		7	contig_7542_21319	56.041		3	contig_351_19476	141.89
8	contig_12596_2897	4.495		7	contig_7519_4550	57.141		3	contig_19116_75720	143.46
8	contig_17031_37587	7.067		7	contig_5401_7088	57.573		3	contig_33973_1285	144.95
8	contig_4691_8720	8.576		7	contig_20764_2783	57.861		3	contig_405_122576	145.38
8	contig_16251_4683	10.899		7	contig_36005_495	58.847		3	contig_35912_22432	146.06
8	contig_8362_5377	11.944		7	contig_20668_7700	59.324		3	contig_34430_6443	146.56
8	contig_8446_2836	12.886		7	contig_7508_10899	60.19		3	contig_9954_131859	147.07
8	contig_13384_6886	14.518		7	contig_20662_13462	60.923		3	contig_25279_139458	147.41
8	contig_10340_17249	15.455		7	contig_20677_7615	61.984		3	contig_9953_27056	148.54
8	contig_41625_10542	16.909		7	contig_28161_16169	62.02		3	contig_21816_10266	149
8	contig_29048_408	18.172		7	contig_7531_572	62.589		3	contig_405_7354	149.6
8	contig_41774_5764	19.995		7	contig_20664_9427	63.506		3	contig_25279_131759	150.38
8	contig_3008_18307	21.297		7	contig_5349_6391	64.9		3	contig_34431_26343	150.82
8	contig_8367_21017	22.598		7	contig_5377_7479	65.325		3	contig_25279_41960	151.05
8	contig_41773_8489	24.161		7	contig_28175_4200	66.002		3	contig_343_79786	151.64
8	contig_16248_337	25.328		7	contig_5333_5825	66.869		3	contig_25279_53619	152.04
8	contig_36991_21929	25.748		7	contig_21407_5103	67.567		3	contig_49720_428	152.41
8	contig_28697_369	27.424		7	contig_5364_10953	68.233		3	contig_340_84766	152.95
8	contig_20177_11799	28.476		7	contig_5333_828	69.091		3	contig_20955_3157	153.5
8	contig_16251_8772	30.058		7	contig_35991_4305	69.978		3	contig_21814_67109	154.45
8	contig_8362_103	31.613		7	contig_21407_10204	70.101		3	contig_25279_33201	155.24
8	contig_21917_10420	32.904		7	contig_28178_4950	71.075		3	contig_17970_8314	156.06
8	contig_12599_7184	34.27		7	contig_21403_1237	71.779		3	contig_9955_56	156.58
8	contig_28565_14580	34.565		7	contig_5395_5051	72.185		3	contig_33884_688	156.89
8	contig_28292_7578	36.797		7	contig_38870_1198	73.28		3	contig_21815_34238	157.81
8	contig_10349_12676	39.81		7	contig_21389_5861	74.663		3	contig_17969_21989	158.49
8	contig_6032_526	40.054		7	contig_21374_1295	75.057		3	contig_27736_4245	159.12
8	contig_16904_90555	40.367		7	contig_21380_1213	75.646		3	contig_14257_8971	159.52
8	contig_50733_657	42.671		7	contig_5397_10899	76.552		3	contig_41926_6801	159.54
8	contig_14287_13228	42.981		7	contig_12295_63249	78.336		3	contig_21816_71224	159.94
8	contig_35701_9539	43.88		7	contig_28179_358	79.063		3	contig_25279_100340	160.26
8	contig_17032_26721	46.46		7	contig_21376_1393	79.995		3	contig_9960_11967	161.2
8	contig_15880_36114	46.598		7	contig_28157_128	80.684		3	contig_27718_103	162.22
8	contig_40221_30004	48.052		7	contig_21394_3081	81.924		3	contig_27972_1345	164.37
8	contig_9789_47273	48.625		7	contig_25640_5744	83.856		3	contig_42853_1521	166.44
8	contig_8105_151943	50.585		7	contig_25638_835	85.099		3	contig_27964_3576	169.04
8	contig_35596_12300	51.459		7	contig_25631_9156	85.648		3	contig_39539_166	171.04
8	contig_29561_7238	51.881		7	contig_39981_18242	86.402		3	contig_49578_89	174.06
8	contig_14954_29946	53.429		7	contig_39981_30921	88.158		3	contig_33891_7045	176.66
8	contig_8105_207781	54.012		7	contig_25631_5632	89.137		4	contig_19451_54821	0
8	contig_6753_14814	55.361		7	contig_25633_271	90.178		4	contig_24906_982	5.33
8	contig_8105_170684	56.062		7	contig_31162_17095	91.748		4	contig_4166_92780	9.25
8	contig_34728_12207	57.644		7	contig_25640_12222	92.459		4	contig_28460_30591	11.98
8	contig_8105_266625	57.661		7	contig_41757_4551	93.282		4	contig_38383_382	16.98
8	contig_9789_63596	58.78		7	contig_31948_708	94.573		4	contig_4160_18376	19.38
8	contig_9789_109913	60.561		7	contig_25043_1822	95.762		4	contig_1296_15337	20.41
8	contig_5475_60885	61.348		7	contig_26553_17421	97.548		4	contig_1266_6087	21.59
8	contig_8105_284149	61.751		7	contig_26725_684	98.669		4	contig_24935_2162	22.17
8	contig_9789_100217	62.483		7	contig_31165_8374	100.126		4	contig_343_164365	24.49
8	contig_8105_145108	63.761		7	contig_31162_13095	101.361		4	contig_7716_25084	25.65
8	contig_16593_46261	64.022		7	contig_35760_3851	103.416		4	contig_4740_31019	26.82
8	contig_5473_129485	64.429		7	contig_42428_1253	104.71		4	contig_27053_1916	28.1
8	contig_8105_195015	66.072		7	contig_46355_256	106.534		4	contig_7696_1872	30.78
8	contig_15879_54347	66.954		7	contig_44043_3478	108.196		4	contig_1250_2060	32.53
8	contig_5475_1916	67.745		7	contig_45619_46	109.187		4	contig_27562_54994	34.43
8	contig_5475_36760	68.953		7	contig_34864_1027	110.782		4	contig_1302_1013	35.87
8	contig_16593_191368	69.179		7	contig_47031_362	111.523		4	contig_12974_55625	36.74
8	contig_5475_21258	70.37		7	contig_35776_713	114.171		4	contig_4166_45181	37.23
8	contig_5476_26961	70.925		7	contig_42418_6083	115.836		4	contig_21830_10264	38.29
8	contig_31028_7858	71.495		7	contig_35056_127	117.385		4	contig_29076_1226	39.1
8	contig_5476_9085	72.077		7	contig_47305_1730	119.997		4	contig_1293_4323	39.78
8	contig_5473_77339	72.886		7	contig_49724_911	123.663		4	contig_7696_4008	40.36
8	contig_9789_171169	73.469		7	contig_34881_1745	129.238		4	contig_35498_36602	41.1
8	contig_9789_124746	74.648		7	contig_26418_305	132.357		4	contig_1282_6288	41.85
8	contig_15880_9612	75.902		8	contig_43123_1220	0		4	contig_29083_2874	42
8	contig_5476_5645	76.943		8	contig_16251_18370	4.72		4	contig_12973_44608	42.86
8	contig_40826_39885	78.048		8	contig_41801_10648	6.945		4	contig_38569_18980	43.09
8	contig_32623_29726	78.115		8	contig_8384_368	7.717		4	contig_7718_13272	43.28
8	contig_7221_3655	79.38		8	contig_28720_1873	9.555		4	contig_4738_3316	44.07
8	contig_40826_46091	79.657		8	contig_4725_81276	11.388		4	contig_4746_1234	44.93
8	contig_5479_8327	80.906		8	contig_45305_2285	12.2		4	contig_4740_5588	46.01
8	contig_5477_11379	81.654		8	contig_16244_2767	13.44		4	contig_1281_1779	46.72
8	contig_41429_12367	82.005		8	contig_45842_5532	14.153		4	contig_1280_37161	47.41
8	contig_7216_73305	83.236		8	contig_4725_11077	14.762		4	contig_25111_25171	47.8
8	contig_18429_49644	83.731		8	contig_8362_5377	15.539		4	contig_1253_22651	48.31
8	contig_18430_11991	84.669		8	contig_4711_21518	16.337		4	contig_23453_2929	48.57
8	contig_18429_58795	86.222		8	contig_41770_12775	17.206		4	contig_23464_570	49.53
8	contig_7213_44204	86.875		8	contig_28698_1435	18.042		4	contig_34177_13403	50.46
8	contig_7208_4613	87.851		8	contig_4622_2356	19.227		4	contig_35645_17719	50.71
8	contig_18433_3264	88.356		8	contig_28707_2967	19.796		4	contig_7697_5546	51.25
8	contig_18429_135366	88.694		8	contig_41773_1876	20.3		4	contig_23449_1591	52.53
8	contig_7209_56338	89.661		8	contig_13373_426	21.072		4	contig_44244_14379	52.91
8	contig_7216_10149	90.85		8	contig_8490_3677	21.672		4	contig_27052_11027	53.95
8	contig_34270_19429	92.393		8	contig_4646_7825	22.009		4	contig_1296_12140	54.47
8	contig_36173_81825	93.193		8	contig_4694_7456	22.8		4	contig_1280_9119	55.25
8	contig_47957_4460	93.758		8	contig_45302_11405	23.504		4	contig_4164_18723	55.6
8	contig_37999_3943	94.363		8	contig_28707_6698	24.152		4	contig_1254_31634	56.67
8	contig_18429_158811	94.954		8	contig_43223_3536	24.72		4	contig_4739_9209	57.1
8	contig_18429_20355	95.658		8	contig_28727_5799	25.162		4	contig_25976_4192	57.76
8	contig_7221_28527	96.788		8	contig_28723_13570	25.409		4	contig_1280_1770	58.52
8	contig_18429_32359	98.314		8	contig_4618_32886	25.906		4	contig_4771_230	59.49
8	contig_37993_1299	99.284		8	contig_4618_25982	26.797		4	contig_24948_2704	60.52
8	contig_34270_35936	99.907		8	contig_4659_1172	27.36		4	contig_47902_1517	61.3
8	contig_18429_109869	101.696		8	contig_11208_1944	27.623		4	contig_23448_9497	62.05
8	contig_37991_122	102.719		8	contig_4669_578	28.341		4	contig_34166_484	63.16
8	contig_47398_832	104.098		8	contig_47034_42	29.34		4	contig_12986_28662	64.25
8	contig_38052_5062	105.694		8	contig_4643_4219	30.076		4	contig_30033_11903	64.76
8	contig_5479_24206	106.564		8	contig_46560_689	30.641		4	contig_29077_2050	66.08
8	contig_38050_681	107.63		8	contig_3010_10239	31.212		4	contig_37717_26865	66.49
8	contig_34270_41792	110.404		8	contig_4724_1703	31.805		4	contig_29072_10797	67.26
9	contig_2593_80407	0		8	contig_4694_3015	32.257		4	contig_38675_1640	67.55
9	contig_7722_16950	1.053		8	contig_34427_21536	32.592		4	contig_30041_9707	67.93
9	contig_17960_1151	2.378		8	contig_43407_27842	33.334		4	contig_38117_8428	69.17
9	contig_370_23579	4.057		8	contig_3024_4255	33.662		4	contig_38674_1860	69.57
9	contig_7722_36639	5.069		8	contig_4646_689	34.013		4	contig_38117_21929	70.42
9	contig_376_105703	6.374		8	contig_3021_8001	34.558		4	contig_23469_481	71.06
9	contig_17962_33073	6.809		8	contig_3021_2270	35.053		4	contig_29675_4726	71.39
9	contig_373_2447	8.04		8	contig_47037_1113	35.361		4	contig_37722_1301	72.61
9	contig_4281_5468	8.531		8	contig_36991_21929	35.896		4	contig_50424_927	73.92
9	contig_11289_77378	9.579		8	contig_3023_678	36.125		4	contig_37717_12334	74.4
9	contig_24591_2529	9.763		8	contig_4687_88	36.551		4	contig_1253_37325	74.9
9	contig_7726_16502	10.624		8	contig_4692_4749	37.098		4	contig_9456_12301	75.28
9	contig_377_76051	11.747		8	contig_43978_140	37.396		4	contig_9458_23165	75.56
9	contig_17960_49612	12.187		8	contig_4705_480	37.843		4	contig_27562_20074	76.37
9	contig_377_28808	12.551		8	contig_43349_2759	38.485		4	contig_36787_12265	76.5
9	contig_7724_7036	13.368		8	contig_8489_5177	38.748		4	contig_29677_1003	77.28
9	contig_4282_75595	13.995		8	contig_8489_8715	39.013		4	contig_1279_37678	77.32
9	contig_4282_19220	14.86		8	contig_8476_10555	39.626		4	contig_10132_8815	78.18
9	contig_376_169075	15.503		8	contig_34423_71	39.84		4	contig_42647_25902	78.99
9	contig_369_36315	16.233		8	contig_4679_140	40.419		4	contig_50113_1323	79.61
9	contig_22789_35814	16.652		8	contig_13386_7211	40.962		4	contig_41379_28932	80.16
9	contig_907_14638	17.77		8	contig_5057_9347	41.229		4	contig_26154_27833	80.46
9	contig_4282_46773	18.214		8	contig_3026_38960	41.58		4	contig_1262_104	80.61
9	contig_376_175599	18.812		8	contig_34427_25462	42.129		4	contig_9439_20266	80.77
9	contig_22792_2238	19.466		8	contig_45948_3730	42.359		4	contig_18523_7443	81.84
9	contig_22789_8173	19.734		8	contig_13384_2442	42.744		4	contig_30035_13407	82.08
9	contig_915_1340	20.4		8	contig_5057_12644	43.223		4	contig_9446_18327	83.13
9	contig_917_18955	20.956		8	contig_5021_523	43.551		4	contig_24986_18833	83.62
9	contig_24217_28123	21.744		8	contig_13337_13132	44.071		4	contig_29676_18205	83.78
9	contig_909_7920	22.333		8	contig_13352_1731	44.331		4	contig_26155_41082	84.54
9	contig_43723_17872	22.797		8	contig_43350_7113	44.65		4	contig_26154_12745	85.26
9	contig_379_2345	23.222		8	contig_43340_4619	45.29		4	contig_1249_22817	85.3
9	contig_22790_3704	23.532		8	contig_5056_76917	45.604		4	contig_9457_56722	86.22
9	contig_905_40834	24.087		8	contig_5028_27441	46.288		4	contig_10137_14682	87.02
9	contig_908_59138	24.808		8	contig_5045_7212	46.765		4	contig_24985_4050	88.05
9	contig_43723_12677	25.459		8	contig_14307_4483	47.177		4	contig_28055_11481	88.13
9	contig_22789_747	26.085		8	contig_5025_21704	47.657		4	contig_38842_21571	88.75
9	contig_908_19782	26.872		8	contig_36991_5957	48.143		4	contig_30567_28476	89.35
9	contig_9311_22219	27.281		8	contig_5016_6357	48.394		4	contig_36985_16571	89.49
9	contig_927_1698	27.537		8	contig_42263_18266	48.639		4	contig_43049_3603	90.24
9	contig_917_187120	28.173		8	contig_12599_7184	48.873		4	contig_10138_118684	90.98
9	contig_916_44677	28.659		8	contig_46319_1159	49.198		4	contig_10867_13190	91.22
9	contig_24217_24906	29.221		8	contig_12615_2799	49.771		4	contig_6858_11823	91.8
9	contig_9315_14875	29.573		8	contig_15790_20671	50.277		4	contig_42995_13750	92.15
9	contig_939_28640	29.99		8	contig_13448_3577	50.534		4	contig_7981_30604	92.49
9	contig_9317_13232	30.329		8	contig_32152_5114	50.724		4	contig_9451_13490	93.4
9	contig_9314_22265	30.781		8	contig_6032_526	50.875		4	contig_6858_27269	93.94
9	contig_34421_7410	31.31		8	contig_40616_10815	51.151		4	contig_10140_798	94.58
9	contig_4286_55768	32.02		8	contig_13594_6917	51.398		4	contig_38345_20571	95.8
9	contig_24218_5137	32.274		8	contig_15448_9018	51.658		4	contig_25503_3273	96.85
9	contig_37154_54385	32.62		8	contig_13584_1757	51.847		4	contig_23368_32127	97.66
9	contig_37154_42573	32.875		8	contig_5044_2716	52.228		4	contig_34115_26884	99.08
9	contig_37154_37212	33.118		8	contig_5475_60885	52.521		4	contig_17950_3444	100.69
9	contig_14251_25249	33.914		8	contig_46315_283	52.8		4	contig_30046_34826	102.36
9	contig_9312_6779	34.719		8	contig_23272_1502	52.96		4	contig_24982_30580	103.17
9	contig_9317_1155	35.123		8	contig_46331_197	53.125		4	contig_24976_12676	104.84
9	contig_934_52134	35.715		8	contig_33553_9864	53.424		4	contig_10885_7329	106.15
9	contig_938_22231	36.011		8	contig_8105_201812	53.715		4	contig_24981_7603	107.08
9	contig_930_39011	36.984		8	contig_47328_1539	53.953		4	contig_24982_2122	108.49
9	contig_49091_1303	37.224		8	contig_38050_912	54.392		4	contig_24976_8516	109.45
9	contig_14251_73974	38.081		8	contig_32158_515	54.6		4	contig_24982_10139	110.46
9	contig_921_17534	38.875		8	contig_13588_15748	54.781		4	contig_10882_6985	110.99
9	contig_929_108987	39.033		8	contig_35701_9539	55.14		4	contig_27880_732	112.34
9	contig_20215_56410	39.8		8	contig_6876_22710	55.178		4	contig_10862_1187	112.78
9	contig_925_10415	39.959		8	contig_6043_42580	55.616		4	contig_19089_9652	112.94
9	contig_923_40912	40.419		8	contig_23271_85819	55.887		4	contig_29123_11070	113.81
9	contig_3465_51987	40.655		8	contig_42082_533	56.198		4	contig_25891_14854	114.09
9	contig_928_24930	40.77		8	contig_40612_14680	56.411		4	contig_10867_6036	115.1
9	contig_934_56651	41.422		8	contig_5473_151651	56.453		4	contig_46256_7390	115.25
9	contig_924_40913	41.743		8	contig_34104_9316	56.606		4	contig_27282_38530	116.16
9	contig_14251_66286	42.397		8	contig_21922_17554	57.012		4	contig_25504_20569	116.51
9	contig_3683_2235	42.897		8	contig_14307_16465	57.245		4	contig_10880_20291	116.65
9	contig_922_21501	42.907		8	contig_5473_231460	57.669		4	contig_30045_4129	117.1
9	contig_14253_10597	43.53		8	contig_14304_5859	57.816		4	contig_23368_14913	118.2
9	contig_20217_27107	44.001		8	contig_35703_26279	58.192		4	contig_10864_1432	118.44
9	contig_20215_15924	44.383		8	contig_37990_136	58.51		4	contig_343_164240	119.34
9	contig_921_726	45.061		8	contig_8105_21243	58.574		4	contig_46723_522	119.37
9	contig_20215_3560	45.454		8	contig_6753_101571	58.819		4	contig_27272_3426	120.19
9	contig_14254_3632	46.204		8	contig_9789_100459	59.049		4	contig_10861_14469	120.26
9	contig_14251_21327	46.593		8	contig_5473_76615	59.318		4	contig_43041_10681	121.07
9	contig_14252_105186	46.997		8	contig_35703_12577	59.437		4	contig_25305_11262	121.73
9	contig_14252_584	47.43		8	contig_36173_79637	59.761		4	contig_27270_13385	122.49
9	contig_14251_103028	47.789		8	contig_28113_5033	60.019		4	contig_25291_11060	123
9	contig_14950_4400	48.495		8	contig_14318_13823	60.228		4	contig_27279_364	123.69
9	contig_14251_69504	48.929		8	contig_6754_38059	60.491		4	contig_39596_622	124.96
9	contig_12642_21059	49.335		8	contig_5473_44712	60.695		4	contig_16146_2938	125.34
9	contig_14949_37344	49.688		8	contig_21917_11536	60.857		4	contig_32322_1312	126.25
9	contig_12642_155787	50.48		8	contig_9789_47273	61.052		4	contig_41442_4150	126.42
9	contig_38277_36545	50.79		8	contig_9789_174224	61.32		4	contig_7994_21116	127.17
9	contig_14252_55620	51.157		8	contig_32146_18764	61.612		4	contig_25295_2625	127.75
9	contig_14950_28416	51.792		8	contig_32082_1748	61.731		4	contig_27282_30817	128.02
9	contig_14950_37652	52.097		8	contig_8106_77223	61.958		4	contig_25886_1348	128.13
9	contig_12642_64268	52.552		8	contig_9789_61373	62.086		4	contig_34185_6626	129.02
9	contig_3465_60943	52.816		8	contig_6874_72769	62.327		4	contig_30046_35721	129.52
9	contig_12643_20104	53.231		8	contig_41429_12367	62.514		4	contig_44259_5508	130.01
9	contig_3465_199722	53.684		8	contig_35442_77064	62.694		4	contig_43055_975	130.75
9	contig_29299_87997	54.474		8	contig_15783_13956	62.931		4	contig_25305_6159	131.21
9	contig_40226_10209	54.815		8	contig_7207_140	63.213		4	contig_10873_44654	131.27
9	contig_1243_222414	55.179		8	contig_6873_65268	63.401		4	contig_16152_2572	132.87
9	contig_5002_37458	55.406		8	contig_29561_22680	63.538		4	contig_46721_1297	133.98
9	contig_28298_51260	55.753		8	contig_43062_31942	63.823		4	contig_7981_6722	135.28
9	contig_28298_33608	56.29		8	contig_6752_34810	64.121		4	contig_48089_537	136.47
9	contig_3391_6446	56.624		8	contig_15806_4926	64.356		4	contig_19091_4300	137.26
9	contig_3392_43562	56.873		8	contig_29562_21839	64.533		4	contig_25287_3696	138.45
9	contig_38276_4293	57.567		8	contig_33392_38499	64.808		4	contig_45190_422	138.48
9	contig_5003_1184	58.023		8	contig_36173_88841	64.91		4	contig_43658_6017	139.3
9	contig_3465_6457	58.205		8	contig_6754_56034	65.128		4	contig_45194_5898	139.66
9	contig_3465_177470	58.78		8	contig_15882_13392	65.409		4	contig_29651_104	139.81
9	contig_1243_124427	59.279		8	contig_9789_70589	65.498		4	contig_16157_3678	140.25
9	contig_44065_266	59.682		8	contig_9789_309191	65.751		4	contig_38743_1674	140.51
9	contig_5003_103917	59.922		8	contig_43505_1096	65.961		4	contig_32330_971	141.11
9	contig_44064_12259	60.453		8	contig_6038_1508	66.235		4	contig_35833_9113	141.53
9	contig_1235_101777	60.947		8	contig_40221_58303	66.321		4	contig_29615_1915	141.53
9	contig_41789_18456	61.514		8	contig_27533_9540	66.416		4	contig_44772_2770	142.18
9	contig_3391_42324	62.231		8	contig_14954_29946	66.635		4	contig_25294_95	142.74
9	contig_5003_71747	62.452		8	contig_14966_23278	66.759		4	contig_35551_108	142.77
9	contig_3389_183189	62.761		8	contig_39355_2576	67.01		4	contig_25504_10422	143.39
9	contig_5003_23510	63.009		8	contig_8105_165021	67.151		4	contig_41444_289	143.89
9	contig_5002_13101	63.404		8	contig_8105_220719	67.267		4	contig_26989_41483	144.46
9	contig_5001_30496	63.612		8	contig_38050_6347	67.498		4	contig_37824_2531	144.65
9	contig_34831_17097	64.208		8	contig_6873_48003	67.651		4	contig_19069_3828	145.31
9	contig_42517_26848	64.752		8	contig_8105_156787	68.021		4	contig_7981_26100	145.48
9	contig_5004_4654	65.018		8	contig_8105_130068	68.096		4	contig_48387_3183	146.05
9	contig_1235_116965	65.237		8	contig_8105_122093	68.258		4	contig_47445_447	146.73
9	contig_1235_139742	65.788		8	contig_40771_26763	68.508		4	contig_39740_9863	147.23
9	contig_5002_91725	66.111		8	contig_9789_210814	68.803		4	contig_10138_43329	147.93
9	contig_7866_67258	66.392		8	contig_47726_4275	68.9		4	contig_46007_691	148.09
9	contig_5002_19273	66.903		8	contig_46218_77	69.157		4	contig_28053_4542	148.34
9	contig_1235_105569	67.299		8	contig_14708_12046	69.317		4	contig_29636_1329	148.8
9	contig_5003_132625	67.475		8	contig_6752_107303	69.538		4	contig_42994_23445	148.97
9	contig_1237_30767	67.801		8	contig_33393_3786	69.661		4	contig_45646_885	149.88
9	contig_32697_2896	68.233		8	contig_6874_186928	69.878		4	contig_30046_20913	150.27
9	contig_7865_7699	68.684		8	contig_32623_29726	70.019		4	contig_19093_5223	150.6
9	contig_3390_6696	69.296		8	contig_14706_2793	70.073		4	contig_19093_2470	150.81
9	contig_46159_2987	69.621		8	contig_26470_24452	70.205		4	contig_19102_765	151.02
9	contig_3388_21252	69.973		8	contig_14708_1347	70.419		4	contig_19055_1332	151.78
9	contig_3461_754	70.37		8	contig_9789_302582	70.587		4	contig_10128_10257	152.18
9	contig_3391_128987	70.818		8	contig_6052_2821	70.816		4	contig_39740_16221	152.66
9	contig_41789_26672	71.104		8	contig_33393_65456	71.056		4	contig_41442_12430	153.17
9	contig_7866_45628	71.571		8	contig_6874_201245	71.221		4	contig_16164_9689	153.55
9	contig_7858_13940	71.918		8	contig_32477_92556	71.398		4	contig_29123_27153	154
9	contig_35390_620	72.329		8	contig_9789_191327	71.607		4	contig_10884_14272	154.33
9	contig_5002_75524	72.78		8	contig_39307_14864	71.86		4	contig_25885_3939	155.16
9	contig_35395_5149	73.047		8	contig_26473_29798	72.025		4	contig_30049_17433	155.81
9	contig_32696_86714	73.314		8	contig_34104_14557	72.16		4	contig_39237_4922	157.09
9	contig_9536_185891	73.905		8	contig_49731_823	72.487		4	contig_41444_4468	157.81
9	contig_32696_77869	74.228		8	contig_6755_99562	72.676		4	contig_27271_2270	158.54
9	contig_1238_41335	74.8		8	contig_6752_84645	72.834		4	contig_38345_19506	158.93
9	contig_35459_19744	75.095		8	contig_35442_13857	73.023		4	contig_38844_4594	159.83
9	contig_13255_11759	75.639		8	contig_36173_14758	73.202		4	contig_44989_2318	160.55
9	contig_7862_9571	75.766		8	contig_6755_65484	73.475		4	contig_34115_32303	161.96
9	contig_18345_745	76.235		8	contig_40347_6709	73.557		4	contig_23368_28640	162.61
9	contig_9537_1007	76.71		8	contig_8105_26208	73.697		4	contig_9436_16380	163.48
9	contig_22958_4294	77.271		8	contig_36077_8052	74.001		4	contig_10136_40260	164.83
9	contig_13242_3686	77.777		8	contig_18429_152703	74.172		4	contig_36978_19603	165.32
9	contig_3391_110699	78.292		8	contig_30393_14175	74.282		4	contig_24971_11476	167.11
9	contig_13265_25833	78.508		8	contig_6755_32193	74.412		4	contig_37823_1893	168.06
9	contig_42542_51187	78.858		8	contig_46118_1579	74.621		5	contig_10746_73706	0
9	contig_7866_143474	79.385		8	contig_39290_74412	74.772		5	contig_1535_8607	0.74
9	contig_35460_4013	79.986		8	contig_15885_10517	74.798		5	contig_1535_24105	1.59
9	contig_21932_14736	80.102		8	contig_36173_61352	74.953		5	contig_257_6922	3.02
9	contig_9540_44016	80.322		8	contig_16593_191368	75.089		5	contig_10818_8241	4.13
9	contig_18328_13176	80.784		8	contig_5476_26617	75.34		5	contig_12348_21163	4.65
9	contig_42217_8957	81.23		8	contig_41318_6284	75.52		5	contig_10743_3584	4.99
9	contig_13250_2460	81.627		8	contig_6875_51493	75.675		5	contig_31466_19537	5.14
9	contig_19571_17548	82.127		8	contig_37996_2600	75.87		5	contig_12352_33146	5.39
9	contig_35394_14691	82.586		8	contig_6034_3073	75.95		5	contig_1546_23117	5.82
9	contig_34829_29545	83.088		8	contig_6755_86832	76.254		5	contig_13876_1283	5.83
9	contig_5003_19925	83.252		8	contig_47476_422	76.437		5	contig_4354_41763	6.34
9	contig_19576_35608	83.671		8	contig_26475_3170	76.603		5	contig_1540_28132	6.56
9	contig_22965_59789	83.972		8	contig_19692_2767	76.844		5	contig_1710_67744	6.81
9	contig_42213_14263	84.554		8	contig_32695_31258	77.121		5	contig_254_1478	7.17
9	contig_33224_33976	84.861		8	contig_6753_52361	77.266		5	contig_1696_52418	7.18
9	contig_39938_9077	85.391		8	contig_47407_666	77.447		5	contig_10744_66066	7.73
9	contig_25512_7044	86.387		8	contig_6874_50669	77.763		5	contig_13405_11985	7.81
9	contig_19576_12815	86.749		8	contig_6876_9136	78.014		5	contig_19035_365	8.28
9	contig_18885_21181	87.223		8	contig_35442_50343	78.233		5	contig_14378_30811	8.66
9	contig_13260_2955	87.85		8	contig_32477_66061	78.453		5	contig_21813_11503	8.69
9	contig_29838_1945	88.073		8	contig_39355_8034	78.655		5	contig_14366_14609	8.94
9	contig_25003_25763	88.425		8	contig_6875_70173	78.93		5	contig_19720_8834	9.02
9	contig_25525_15063	88.926		8	contig_31595_22431	79.1		5	contig_19720_18447	9.59
9	contig_25527_13066	89.422		8	contig_35596_12300	79.208		5	contig_18981_2431	9.8
9	contig_29836_9976	89.924		8	contig_8105_16041	79.393		5	contig_10746_78666	9.83
9	contig_24356_43134	90.549		8	contig_33393_27963	79.63		5	contig_12348_17473	10.17
9	contig_48306_1675	91.155		8	contig_40270_48254	79.839		5	contig_5485_55567	10.39
9	contig_18751_9928	91.451		8	contig_27532_30008	80.04		5	contig_1534_15921	10.67
9	contig_3389_138614	92.069		8	contig_33392_19406	80.325		5	contig_1204_30248	10.78
9	contig_28432_15849	92.945		8	contig_6025_5778	80.618		5	contig_263_31900	10.96
9	contig_18733_126	93.072		8	contig_6874_2742	80.82		5	contig_14377_20185	11.34
9	contig_29310_10751	93.624		8	contig_6874_226581	81.117		5	contig_13404_26145	11.53
9	contig_29313_2497	94.149		8	contig_14964_34804	81.31		5	contig_10817_128864	11.76
9	contig_25432_722	94.908		8	contig_6875_26119	81.587		5	contig_12348_3567	12.08
9	contig_17409_5758	95.664		8	contig_35442_63305	81.797		5	contig_269_35156	12.45
9	contig_9918_2883	95.771		8	contig_35442_55534	81.973		5	contig_1435_9033	12.5
9	contig_19539_6210	96.283		8	contig_18433_3264	82.135		5	contig_28221_12177	12.7
9	contig_18740_4748	97.583		8	contig_6754_16494	82.322		5	contig_263_133497	12.72
9	contig_6361_397	98.186		8	contig_19685_7385	82.55		5	contig_12352_29713	13.01
9	contig_44287_667	98.516		8	contig_38846_13858	82.725		5	contig_265_98124	13.33
9	contig_21538_8426	99.185		8	contig_5475_52511	82.969		5	contig_13405_59049	13.49
9	contig_18753_6372	99.659		8	contig_46219_5054	83.208		5	contig_13117_264633	13.69
9	contig_18747_11973	100.415		8	contig_26473_24807	83.383		5	contig_265_153406	14
9	contig_15762_7800	101.066		8	contig_7212_11724	83.669		5	contig_10746_102877	14.3
9	contig_47083_767	101.898		8	contig_32695_87977	83.839		5	contig_272_21147	14.48
9	contig_24066_11699	102.237		8	contig_29561_99432	84.169		5	contig_14224_14364	14.61
9	contig_40646_4290	102.964		8	contig_29562_30167	84.461		5	contig_12349_2124	14.96
9	contig_17192_25681	103.85		8	contig_39354_10878	84.67		5	contig_13404_21972	15.18
9	contig_14903_191	104.414		8	contig_33393_13212	85.147		5	contig_13911_2057	15.35
9	contig_13144_4234	105.344		8	contig_29562_38154	85.427		5	contig_29393_15681	15.76
9	contig_21526_1527	105.622		8	contig_14711_6813	85.745		5	contig_1710_11919	15.96
9	contig_40643_21838	106.068		8	contig_38049_21951	86.095		5	contig_1698_24336	16.15
9	contig_17403_27407	106.992		8	contig_9789_48907	86.334		5	contig_30189_23542	16.29
9	contig_14154_960	107.37		8	contig_40614_9531	86.556		5	contig_265_94098	16.59
9	contig_9933_470	108.301		8	contig_32477_86853	86.805		5	contig_28225_63183	16.76
9	contig_28314_4634	109.162		8	contig_6752_42595	87.048		5	contig_272_31557	17.03
9	contig_14165_1525	110.013		8	contig_6752_39542	87.359		5	contig_13403_84198	17.13
9	contig_44582_719	110.959		8	contig_31028_7858	87.605		5	contig_29131_12191	17.41
9	contig_36586_20590	111.637		8	contig_39307_43508	87.85		5	contig_12354_76309	17.5
9	contig_43246_28597	111.789		8	contig_31514_26214	88.213		5	contig_10817_187197	17.67
9	contig_35535_994	112.216		8	contig_47784_495	88.678		5	contig_14368_99541	17.83
9	contig_14907_4202	113.711		8	contig_21808_610	89.021		5	contig_10817_157008	18.17
9	contig_17174_1632	114.609		8	contig_29561_48265	89.361		5	contig_1160_247073	18.26
9	contig_6370_22520	116.045		8	contig_34269_62702	89.67		5	contig_5416_4760	18.5
9	contig_42360_969	117.405		8	contig_8106_42761	89.937		5	contig_255_18818	18.69
9	contig_13126_1570	118.681		8	contig_29561_89118	90.192		5	contig_1703_47664	19.06
9	contig_48204_48	120.511		8	contig_5475_81935	90.617		5	contig_14376_413	19.2
9	contig_29500_610	121.915		8	contig_16593_46261	90.969		5	contig_261_9842	19.46
10	contig_16667_5404	0		8	contig_40771_32797	91.264		5	contig_265_175000	19.64
10	contig_2528_4848	1.521		8	contig_6755_53577	91.695		5	contig_266_17299	19.87
10	contig_22839_7125	2.545		8	contig_16904_4559	92.852		5	contig_1202_29975	19.98
10	contig_11573_1200	3.294		8	contig_7212_4447	94.983		5	contig_263_123404	20.16
10	contig_36574_1062	4.587		9	contig_18281_1434	0		5	contig_6481_14522	20.22
10	contig_14859_1772	5.086		9	contig_28323_1562	4.141		5	contig_13403_93586	20.45
10	contig_42016_245	6.054		9	contig_41809_7013	5.27		5	contig_14224_212679	20.74
10	contig_5305_184	6.906		9	contig_44585_381	6.692		5	contig_252_34815	20.8
10	contig_37074_5165	8.049		9	contig_28322_10654	8.767		5	contig_1699_12589	21.01
10	contig_2480_14391	8.903		9	contig_18249_683	12.068		5	contig_1160_261922	21.21
10	contig_22811_19984	10.214		9	contig_44584_10702	13.577		5	contig_19035_15505	21.52
10	contig_2426_3045	11.125		9	contig_18246_712	14.678		5	contig_265_109281	21.64
10	contig_16687_1897	11.723		9	contig_44584_3654	16.049		5	contig_5486_17840	21.76
10	contig_11608_9118	12.324		9	contig_18295_12621	17.087		5	contig_251_27351	22.04
10	contig_5295_3920	12.895		9	contig_17206_2794	17.874		5	contig_28225_11550	22.12
10	contig_22822_4586	13.652		9	contig_18275_405	19.112		5	contig_10746_6553	22.44
10	contig_15556_1088	13.979		9	contig_18250_19814	20.292		5	contig_28221_8100	22.63
10	contig_37078_6144	14.758		9	contig_17218_377	21.797		5	contig_258_1293	22.86
10	contig_40300_2613	15.635		9	contig_28328_1296	22.711		5	contig_10820_35638	23.21
10	contig_16695_9686	16.218		9	contig_18239_306	24.574		5	contig_13397_45255	23.39
10	contig_2479_9269	16.629		9	contig_17205_1298	25.388		5	contig_1537_17519	23.64
10	contig_2440_335	17.076		9	contig_18292_491	26.825		5	contig_6486_114235	23.92
10	contig_20126_654	17.798		9	contig_39229_4458	28.379		5	contig_1696_43268	24.18
10	contig_16677_3986	18.473		9	contig_27992_4491	29.458		5	contig_259_7506	24.37
10	contig_28748_7936	18.839		9	contig_41806_25702	30.398		5	contig_28224_9516	24.52
10	contig_2443_3695	19.58		9	contig_28324_2304	31.08		5	contig_269_26765	24.65
10	contig_36828_8539	20.077		9	contig_18262_1716	31.992		5	contig_13405_24595	24.85
10	contig_42026_275	20.473		9	contig_39455_908	33.86		5	contig_12347_12993	24.98
10	contig_14825_1504	20.962		9	contig_29500_610	34.783		5	contig_14227_11627	25.24
10	contig_44429_1049	21.623		9	contig_17187_16597	36.301		5	contig_1704_45458	25.36
10	contig_14349_6505	22.195		9	contig_17192_212	37.722		5	contig_44110_747	25.37
10	contig_48643_69	22.856		9	contig_17172_13849	39.015		5	contig_12351_20003	25.6
10	contig_38439_3353	23.421		9	contig_42362_21303	41.176		5	contig_13396_8108	26.01
10	contig_34993_1083	23.961		9	contig_21932_14736	41.958		5	contig_26884_97718	26.13
10	contig_35149_37381	24.3		9	contig_17192_25681	42.481		5	contig_251_49466	26.24
10	contig_8109_13285	24.915		9	contig_34777_1329	44.716		5	contig_1696_39008	26.31
10	contig_14422_1043	25.508		9	contig_21536_2402	46.304		5	contig_28225_78788	26.46
10	contig_8129_11551	25.904		9	contig_21526_1527	48.618		5	contig_12354_66705	26.73
10	contig_18488_12685	26.433		9	contig_13160_2422	49.438		5	contig_265_177944	27.01
10	contig_32373_9915	26.886		9	contig_13118_33609	51.967		5	contig_270_8716	27.06
10	contig_8123_972	27.329		9	contig_42556_818	53.807		5	contig_47350_2682	27.34
10	contig_35151_1206	27.928		9	contig_14152_4459	54.834		5	contig_22940_22203	27.43
10	contig_14446_2403	28.364		9	contig_17399_18903	57.102		5	contig_10817_130901	27.64
10	contig_8109_4796	28.776		9	contig_21538_8426	59.243		5	contig_31709_22661	27.73
10	contig_14452_1303	29.337		9	contig_42555_1869	60.928		5	contig_10820_24891	28.14
10	contig_38924_5556	29.579		9	contig_26637_39556	62.331		5	contig_265_182048	28.16
10	contig_32377_4222	30.022		9	contig_6367_4467	63.747		5	contig_10746_34240	28.5
10	contig_18498_14233	30.209		9	contig_6351_19129	65.355		5	contig_14368_74330	28.7
10	contig_30236_8931	30.437		9	contig_13126_1570	66.131		5	contig_15254_1209	28.91
10	contig_8132_21791	30.675		9	contig_14898_13493	66.758		5	contig_26559_47727	28.93
10	contig_14696_62830	31.036		9	contig_17409_1194	67.322		5	contig_2166_771	29.26
10	contig_42912_312	31.645		9	contig_26638_4165	67.74		5	contig_1699_18020	29.42
10	contig_46909_669	31.926		9	contig_9937_440	68.631		5	contig_1710_51023	29.61
10	contig_41598_3147	32.274		9	contig_39251_28184	69.299		5	contig_30946_10052	29.68
10	contig_39075_21189	32.773		9	contig_33308_6755	69.964		5	contig_257_12397	29.84
10	contig_36227_770	33.124		9	contig_19897_15716	70.361		5	contig_28225_75650	30.07
10	contig_34683_19153	33.293		9	contig_17403_27407	70.952		5	contig_41391_457	30.27
10	contig_35163_13741	33.433		9	contig_36586_11508	71.977		5	contig_1160_85581	30.56
10	contig_28362_4801	33.859		9	contig_43246_28597	72.261		5	contig_255_6376	30.87
10	contig_14339_17636	34.004		9	contig_14881_25418	72.832		5	contig_10817_42619	30.94
10	contig_28743_806	34.438		9	contig_34099_18179	73.675		5	contig_23126_7189	31.01
10	contig_28735_1545	34.836		9	contig_40378_9722	74.271		5	contig_19035_37248	31.45
10	contig_14696_93094	35.09		9	contig_14881_19372	74.618		5	contig_28223_4372	31.69
10	contig_48984_101	35.296		9	contig_21636_23539	75.366		5	contig_1545_3643	31.7
10	contig_35158_717	35.709		9	contig_6361_397	75.821		5	contig_10746_97458	32.07
10	contig_28748_1016	35.883		9	contig_22791_37664	76.247		5	contig_26560_10177	32.18
10	contig_18499_19228	36.302		9	contig_36586_36830	76.641		5	contig_1446_5126	32.23
10	contig_14436_19229	36.414		9	contig_14979_5696	77.307		5	contig_30190_14801	32.66
10	contig_20892_815	36.686		9	contig_41410_8787	77.775		5	contig_1699_37066	32.91
10	contig_38853_7359	37.202		9	contig_15767_5249	78.285		5	contig_14368_78804	33.11
10	contig_14452_6266	37.417		9	contig_5002_173281	78.801		5	contig_1699_57289	33.45
10	contig_29962_5103	37.517		9	contig_14973_6679	79.279		5	contig_21810_15901	33.65
10	contig_49758_24	37.859		9	contig_45291_4683	79.359		5	contig_15949_9092	33.87
10	contig_35152_6164	38.208		9	contig_1245_27071	79.662		5	contig_10748_19739	34.09
10	contig_14694_22179	38.389		9	contig_2569_3962	80.015		5	contig_1417_1345	34.39
10	contig_38856_7251	38.719		9	contig_3389_107318	80.445		5	contig_19035_40513	34.41
10	contig_47862_865	39.049		9	contig_369_30017	80.965		5	contig_32573_36976	34.74
10	contig_46085_2337	39.391		9	contig_22431_32202	81.132		5	contig_13396_39051	34.9
10	contig_30250_1298	39.52		9	contig_49438_2365	81.405		5	contig_37363_3404	35.1
10	contig_18493_379	39.739		9	contig_50135_329	81.733		5	contig_10817_103762	35.64
10	contig_29958_33897	40.191		9	contig_1243_24761	81.99		5	contig_13117_37546	35.76
10	contig_48978_266	40.365		9	contig_14977_14153	82.392		5	contig_21810_66630	36.08
10	contig_50334_327	40.445		9	contig_2593_101032	82.582		5	contig_5482_80856	36.39
10	contig_14696_77261	40.701		9	contig_917_34211	82.934		5	contig_13396_73296	36.46
10	contig_22167_757	40.855		9	contig_20217_19174	83.27		5	contig_13116_38314	36.55
10	contig_14695_21311	41.288		9	contig_9315_44954	83.542		5	contig_5425_1981	36.8
10	contig_14696_15057	41.476		9	contig_24220_2640	83.882		5	contig_14224_92809	37.28
10	contig_29962_19771	41.747		9	contig_924_39136	84.224		5	contig_1453_5358	37.42
10	contig_22168_33202	41.926		9	contig_14994_1066	84.427		5	contig_44900_1174	37.68
10	contig_14695_17952	42.381		9	contig_376_59087	84.74		5	contig_1438_1689	38.26
10	contig_14694_66640	42.556		9	contig_375_4613	85.107		5	contig_15077_5687	38.59
10	contig_14684_1445	42.809		9	contig_916_62591	85.577		5	contig_1703_16696	38.86
10	contig_36585_82084	43.211		9	contig_18885_3996	85.723		5	contig_22943_18413	39.14
10	contig_14341_6831	43.378		9	contig_34216_13137	86.34		5	contig_269_18160	39.74
10	contig_14340_28990	43.687		9	contig_22790_9365	86.563		5	contig_26884_1996	39.98
10	contig_14341_54615	44.102		9	contig_3463_437	86.827		5	contig_1507_11043	40.54
10	contig_14696_23578	44.161		9	contig_2593_45766	87.215		5	contig_1710_6655	40.8
10	contig_189_12021	44.534		9	contig_40468_15829	87.525		5	contig_49219_624	41.24
10	contig_14694_9022	44.781		9	contig_906_17365	87.782		5	contig_6485_32112	41.46
10	contig_14694_72692	45.005		9	contig_1243_37104	88.309		5	contig_6485_63498	41.6
10	contig_14341_33415	45.341		9	contig_40258_37419	88.57		5	contig_13409_29586	42.59
10	contig_7461_36370	45.553		9	contig_4284_23826	88.73		5	contig_13396_61675	42.92
10	contig_22167_51493	45.881		9	contig_9918_2883	88.893		5	contig_6483_49368	43.59
10	contig_20892_52082	46.065		9	contig_7725_68379	89.108		5	contig_6483_4503	44.35
10	contig_36585_48227	46.327		9	contig_17960_36867	89.385		5	contig_19033_86811	44.8
10	contig_190_97296	46.736		9	contig_4283_36740	89.909		5	contig_19033_56342	45.65
10	contig_190_22617	47.088		9	contig_9309_14311	90.095		5	contig_1412_5547	45.75
10	contig_39030_29056	47.367		9	contig_905_37296	90.398		5	contig_12877_22209	46
10	contig_7464_27204	47.488		9	contig_9315_66542	90.626		5	contig_6488_32637	46.25
10	contig_20893_74117	47.76		9	contig_9317_80225	90.901		5	contig_6488_29739	46.45
10	contig_21353_31040	47.919		9	contig_2578_29452	91.394		5	contig_15259_19328	46.8
10	contig_20892_17301	48.129		9	contig_6863_41225	91.582		5	contig_25862_3438	47.28
10	contig_36585_63164	48.494		9	contig_7723_73147	91.914		5	contig_13395_50982	47.32
10	contig_7462_60328	48.718		9	contig_24591_2529	92.077		5	contig_35496_77581	47.74
10	contig_20893_36337	49.048		9	contig_917_24485	92.39		5	contig_15274_8281	47.9
10	contig_191_411	49.424		9	contig_372_52460	92.735		5	contig_6477_32066	48.25
10	contig_21350_46876	49.652		9	contig_29299_55242	93.148		5	contig_21812_10363	48.47
10	contig_21350_59487	49.959		9	contig_17962_29584	93.442		5	contig_265_7391	48.98
10	contig_198_88400	50.317		9	contig_43723_17872	93.643		5	contig_19033_21635	49.08
10	contig_21353_4770	50.48		9	contig_2569_7333	93.861		5	contig_22521_6219	49.32
10	contig_20889_20829	50.903		9	contig_2570_9015	94.06		5	contig_13117_228008	49.47
10	contig_191_19920	51.102		9	contig_4282_64410	94.283		5	contig_26559_5499	50.42
10	contig_7464_31539	51.285		9	contig_20212_2265	94.683		5	contig_17965_41720	51.2
10	contig_190_58429	51.421		9	contig_375_11038	94.923		5	contig_1157_9146	52.21
10	contig_7462_7651	51.752		9	contig_376_196626	95.153		5	contig_13117_201662	52.55
10	contig_190_85756	52.066		9	contig_929_106045	95.633		5	contig_17965_50315	53.75
10	contig_7462_52132	52.315		9	contig_9313_10408	95.781		5	contig_17965_70722	55.13
10	contig_185_13390	52.468		9	contig_3465_51987	96.049		5	contig_1160_194447	56.2
10	contig_191_59748	52.747		9	contig_35456_7359	96.289		5	contig_1160_327053	56.92
10	contig_187_18183	52.861		9	contig_50625_751	96.455		5	contig_1200_152175	57.78
10	contig_198_28197	53.281		9	contig_924_7218	96.695		5	contig_1160_81472	58.49
10	contig_191_36352	53.658		9	contig_37152_6093	97.018		5	contig_1160_67713	59.45
10	contig_193_49076	53.882		9	contig_37155_2941	97.258		5	contig_1160_310101	60.04
10	contig_19910_190038	54.214		9	contig_7723_66340	97.65		5	contig_1159_21668	60.77
10	contig_197_8904	54.533		9	contig_3463_54221	98.003		5	contig_1160_182612	61.61
10	contig_41053_23083	54.792		9	contig_906_45247	98.316		5	contig_21811_1429	62.83
10	contig_19910_174894	55.006		9	contig_376_153029	98.564		5	contig_1160_1488	64.33
10	contig_19910_84450	55.336		9	contig_49564_922	98.671		5	contig_21808_3553	64.93
10	contig_198_74882	55.862		9	contig_2593_68432	98.842		5	contig_49147_131	65.49
10	contig_198_14682	56.107		9	contig_4282_46773	99.062		5	contig_1160_189608	66.7
10	contig_195_54682	56.405		9	contig_929_48852	99.365		5	contig_1160_93964	67.52
10	contig_19910_124955	56.776		9	contig_376_170700	99.646		5	contig_34526_1392	68
10	contig_198_134190	56.99		9	contig_7725_49111	99.764		5	contig_1161_43598	68.32
10	contig_737_123615	57.291		9	contig_24356_37541	100.067		5	contig_31613_20044	68.45
10	contig_197_43189	57.475		9	contig_3389_120991	100.321		5	contig_31610_8762	68.65
10	contig_194_8687	57.767		9	contig_18885_21181	100.67		5	contig_14224_42490	68.65
10	contig_192_79076	57.928		9	contig_916_5443	100.885		5	contig_1439_2138	69.3
10	contig_198_244668	58.08		9	contig_44761_23677	101.004		5	contig_1160_268552	69.63
10	contig_195_9221	58.463		9	contig_5004_15996	101.523		5	contig_7472_1091	70.79
10	contig_187_1196	58.814		9	contig_3463_19584	101.648		5	contig_30190_42681	71.37
10	contig_198_352951	59.113		9	contig_3463_35997	101.926		5	contig_30190_10130	72.59
10	contig_33116_73584	59.37		9	contig_4282_31975	102.323		5	contig_14224_126498	72.94
10	contig_191_74305	59.696		9	contig_4286_55768	102.547		5	contig_21808_24756	74.87
10	contig_7462_13340	60.244		9	contig_22792_47113	102.948		5	contig_5485_89205	75.75
10	contig_20647_145976	60.437		9	contig_3388_10679	103.366		5	contig_48359_1167	76.78
10	contig_20893_3233	60.786		9	contig_917_183075	103.661		5	contig_21813_21987	77.58
10	contig_19910_112261	61.157		9	contig_37154_31798	103.753		5	contig_7470_196899	78.41
10	contig_7461_8090	61.398		9	contig_5003_111434	104.129		5	contig_7465_255	80.69
10	contig_198_151322	61.787		9	contig_922_21202	104.619		5	contig_31190_47774	81.16
10	contig_41053_15138	61.994		9	contig_1243_20191	104.879		5	contig_46941_2877	81.55
10	contig_198_248665	62.271		9	contig_910_863	105.187		5	contig_12355_24494	82.13
10	contig_20647_164857	62.527		9	contig_1238_38535	105.381		5	contig_26645_23210	82.39
10	contig_41052_2283	63.032		9	contig_5003_19925	105.434		5	contig_12864_16748	82.84
10	contig_15223_795	63.28		9	contig_3389_181445	105.794		5	contig_26884_123015	82.94
10	contig_198_396197	63.463		9	contig_5003_38670	106.153		5	contig_22160_26361	83.47
10	contig_41052_10171	64.003		9	contig_3461_754	106.368		5	contig_47097_663	83.89
10	contig_7455_23896	64.373		9	contig_1243_288719	106.683		5	contig_26656_1749	85.18
10	contig_186_4261	64.749		9	contig_930_12222	106.94		5	contig_33763_40772	85.31
10	contig_198_286054	65.366		9	contig_3463_50383	107.116		5	contig_3557_5261	85.45
10	contig_198_222458	65.812		9	contig_3465_117322	107.54		5	contig_26650_9750	85.69
10	contig_4255_45537	65.955		9	contig_3465_133653	107.97		5	contig_46940_2363	86.07
10	contig_198_214826	66.226		9	contig_1239_8712	108.293		5	contig_48793_1247	86.99
10	contig_20893_28369	66.906		9	contig_1235_52745	108.504		5	contig_3778_49179	87.43
10	contig_195_70093	67.4		9	contig_1243_122512	108.848		5	contig_50467_164	87.79
10	contig_19910_33444	67.841		9	contig_5003_152098	109.044		5	contig_20609_270	88.52
10	contig_394_246129	68.769		9	contig_3391_6446	109.29		5	contig_36508_3874	88.97
10	contig_732_1709	69.355		9	contig_44761_1953	109.622		5	contig_16237_27526	89.61
10	contig_733_18306	69.842		9	contig_36673_12937	109.902		5	contig_15402_12220	90.21
10	contig_39094_7561	70.334		9	contig_24356_27908	110.216		5	contig_455_1603	90.37
10	contig_737_30753	70.93		9	contig_36668_13825	110.598		5	contig_2959_128	90.88
10	contig_197_13788	71.436		9	contig_921_59580	111.071		5	contig_24134_9784	91.47
10	contig_4258_63774	71.853		9	contig_36586_20590	111.229		5	contig_16232_2265	92.26
10	contig_733_61318	72.36		9	contig_42651_5439	111.5		5	contig_23931_561	92.28
10	contig_730_23822	73.036		9	contig_925_4797	111.866		5	contig_3492_2907	92.62
10	contig_730_57426	73.624		9	contig_1238_9375	112.178		5	contig_44801_3294	93.17
10	contig_739_30972	73.887		9	contig_29298_2653	112.642		5	contig_24135_1454	93.39
10	contig_729_32571	74.416		9	contig_5003_162689	112.944		5	contig_29600_3069	93.97
10	contig_26279_64764	74.767		9	contig_1243_124427	113.466		5	contig_2949_2131	94.42
10	contig_740_79394	75.872		9	contig_20216_6738	113.695		5	contig_24119_1045	94.66
10	contig_735_37435	76.161		9	contig_3468_9879	113.896		5	contig_38836_425	94.98
10	contig_733_47355	76.665		9	contig_3465_92309	114.204		5	contig_3534_1519	95.27
10	contig_740_3853	77.581		9	contig_5002_141135	114.494		5	contig_24114_424	95.81
10	contig_737_38395	78.495		9	contig_14997_13341	114.858		5	contig_522_10687	96.27
10	contig_737_78071	78.724		9	contig_1243_3363	115.064		5	contig_30157_41831	96.55
10	contig_737_7477	79.55		9	contig_33945_57125	115.675		5	contig_35613_12213	97.21
10	contig_729_57738	80.257		9	contig_917_8081	116.182		5	contig_28344_9610	97.55
10	contig_739_12188	81.343		9	contig_3389_5769	116.43		5	contig_23964_3198	97.73
10	contig_1376_1103	81.869		9	contig_376_82696	116.861		5	contig_34206_14602	98.13
10	contig_737_86177	82.771		9	contig_5003_42267	117.309		5	contig_35116_1939	98.3
10	contig_739_48210	83.027		9	contig_3390_20657	117.73		5	contig_24129_829	98.48
10	contig_730_69813	84.066		9	contig_907_57140	118.204		5	contig_27691_30525	98.99
10	contig_740_156603	84.682		9	contig_3472_15350	118.771		5	contig_562_15473	99.23
10	contig_739_79729	85.164		9	contig_6870_48590	119.474		5	contig_3493_15202	99.53
10	contig_26278_37988	85.884		9	contig_939_28640	119.972		5	contig_24106_13322	100.14
10	contig_42557_33277	86.719		9	contig_924_13878	120.08		5	contig_3520_2146	100.24
10	contig_26279_23070	87.622		9	contig_21644_7321	120.574		5	contig_36882_187	100.56
10	contig_736_39074	88.758		9	contig_1245_48058	121.008		5	contig_563_1161	100.8
10	contig_735_33050	90.043		9	contig_46159_3571	121.718		5	contig_23960_25504	100.98
10	contig_26278_53949	91.288		9	contig_42406_2876	123.145		5	contig_28871_418	101.51
10	contig_8912_22608	92.22		9	contig_18887_9028	124.232		5	contig_29602_2108	101.85
10	contig_6710_13045	94.774		9	contig_14251_21327	125.384		5	contig_41854_2677	102.24
10	contig_50736_765	96.224		9	contig_40466_470	130.162		5	contig_24102_4990	102.44
10	contig_27089_18917	97.244		9	contig_4288_529	132.318		5	contig_30156_35393	102.72
10	contig_29179_63395	98.785		10	contig_20888_47104	0		5	contig_510_1994	103.11
10	contig_6709_120923	99.548		10	contig_14696_66647	4.5		5	contig_28896_1496	103.5
10	contig_8912_41776	101.231		10	contig_15220_3256	7.265		5	contig_3529_3442	103.73
10	contig_6710_4826	102.529		10	contig_15219_23138	10.782		5	contig_47607_1254	104.3
10	contig_21747_6128	104.157		10	contig_394_246129	11.687		5	contig_28870_5007	104.5
10	contig_21028_411	104.721		10	contig_15218_90702	14.048		5	contig_3561_2443	104.97
10	contig_8915_59883	106.255		10	contig_15223_795	15.717		5	contig_465_30227	105.07
10	contig_6709_139045	108.061		10	contig_15219_5653	16.712		5	contig_28873_2130	105.3
10	contig_46799_3107	109.603		10	contig_390_44835	18.433		5	contig_480_1847	105.87
10	contig_6709_11350	110.772		10	contig_49088_643	20.58		5	contig_38637_16844	105.92
10	contig_29180_26428	112.697		10	contig_4258_63774	21.149		5	contig_28468_2381	106.62
10	contig_21023_8374	113.865		10	contig_197_21387	22.401		5	contig_35609_5044	106.77
10	contig_21745_71567	115.592		10	contig_26278_47357	23.992		5	contig_28882_631	107.2
10	contig_8912_45009	117.642		10	contig_6709_141498	24.043		5	contig_27692_1050	107.26
10	contig_44242_3631	119.18		10	contig_15221_10508	24.713		5	contig_28347_39912	107.28
10	contig_8906_7377	121.215		10	contig_4531_5639	26.514		5	contig_42895_4377	107.97
10	contig_39871_7023	122.449		10	contig_11262_51276	27.193		5	contig_3551_3002	108.03
10	contig_6710_36432	123.914		10	contig_36682_130	28.13		5	contig_28345_5579	108.34
10	contig_21749_6734	125.326		10	contig_737_123615	29.019		5	contig_31973_1031	108.81
11	contig_9960_11967	0		10	contig_46087_2703	30.184		5	contig_45717_3491	108.95
11	contig_25279_100340	0.941		10	contig_187_10590	31.213		5	contig_24111_475	109.36
11	contig_21816_71224	1.269		10	contig_14695_24260	31.861		5	contig_39411_106	109.58
11	contig_14257_8971	1.704		10	contig_42212_6622	33.221		5	contig_6553_9152	109.9
11	contig_27736_4245	2.105		10	contig_39282_14860	34.08		5	contig_541_520	110.17
11	contig_17969_21989	2.739		10	contig_28363_5658	35.12		5	contig_36883_487	110.56
11	contig_21815_34238	3.421		10	contig_4255_45537	36.248		5	contig_2960_6539	110.78
11	contig_33884_688	4.339		10	contig_8133_45834	36.449		5	contig_27690_5777	111.3
11	contig_17970_8314	5.15		10	contig_39075_42837	37.447		5	contig_426_126	111.35
11	contig_25279_33201	5.966		10	contig_50164_465	38.345		5	contig_27694_4164	111.71
11	contig_21814_67109	6.76		10	contig_38853_17325	39.217		5	contig_28345_12061	112.28
11	contig_20955_3157	7.705		10	contig_25162_11	40.508		5	contig_50345_734	112.38
11	contig_340_84766	8.258		10	contig_8912_22608	41.411		5	contig_28869_7584	112.73
11	contig_49720_428	8.8		10	contig_39079_13050	41.833		5	contig_6560_38539	113.04
11	contig_25279_53619	9.174		10	contig_45622_10949	42.65		5	contig_2970_4833	113.07
11	contig_343_79786	9.565		10	contig_48735_527	43.934		5	contig_6560_45968	114.03
11	contig_25279_41960	10.164		10	contig_29962_5103	45.329		5	contig_37425_3388	114.16
11	contig_34431_26343	10.387		10	contig_29958_12575	46.199		5	contig_6560_34131	114.7
11	contig_25279_131759	10.834		10	contig_8122_26841	46.777		5	contig_42746_1211	114.88
11	contig_405_7354	11.612		10	contig_37751_13757	47.876		5	contig_27693_9980	115.36
11	contig_21816_10266	12.214		10	contig_14351_2948	49.584		5	contig_553_18297	115.7
11	contig_9953_27056	12.674		10	contig_24518_651	51.037		5	contig_23963_4056	115.84
11	contig_14459_4750	13.455		10	contig_22032_18533	52.013		5	contig_6573_351	116.16
11	contig_25279_139458	13.802		10	contig_4956_3065	53.432		5	contig_506_157	116.36
11	contig_9954_131859	14.142		10	contig_14511_15089	57.576		5	contig_23960_11339	116.68
11	contig_34430_6443	14.649		10	contig_39790_1176	58.607		5	contig_6580_1276	117.13
11	contig_35912_22432	15.151		10	contig_14871_5196	62.215		5	contig_2949_5690	117.17
11	contig_405_122576	15.827		10	contig_44012_199	65.822		5	contig_23915_430	117.97
11	contig_33973_1285	16.264		10	contig_14513_13779	67.039		5	contig_29596_18569	118.11
11	contig_405_336846	16.546		10	contig_44426_449	68.619		5	contig_523_5386	118.81
11	contig_35911_31609	17.085		10	contig_49336_786	70.714		5	contig_23907_688	118.99
11	contig_14256_74774	17.758		10	contig_44009_2682	70.98		5	contig_28472_959	119.65
11	contig_14259_37852	18.083		10	contig_47863_2920	73.147		5	contig_28500_7182	119.95
11	contig_9954_62219	18.632		10	contig_15551_15536	75.011		5	contig_28507_7895	120.18
11	contig_20267_2353	19.065		10	contig_42015_7322	75.991		5	contig_466_4985	120.34
11	contig_25279_174399	19.508		10	contig_11561_715	77.692		5	contig_33420_139	120.97
11	contig_408_13738	20.056		10	contig_11567_8386	79.879		5	contig_523_8422	121.38
11	contig_405_314268	20.407		10	contig_44429_3047	81.282		5	contig_33423_5751	121.54
11	contig_35912_2365	20.771		10	contig_11608_9118	83.972		5	contig_48424_586	122.16
11	contig_27728_697	20.867		10	contig_15551_9030	85.623		5	contig_42904_1354	122.22
11	contig_28234_8035	21.465		10	contig_40513_781	88.535		5	contig_39821_228	122.81
11	contig_42615_279	21.851		10	contig_38446_4015	90.618		5	contig_2986_5350	122.91
11	contig_351_1467	22.34		10	contig_16666_1344	96.43		5	contig_35114_2362	123.2
11	contig_27696_7744	22.623		10	contig_40992_6387	96.694		5	contig_15385_8227	123.24
11	contig_14260_84190	23.422		10	contig_2479_9269	99.039		5	contig_33424_212	123.68
11	contig_405_670813	23.973		10	contig_40634_2612	100.543		5	contig_24122_1879	124.48
11	contig_14260_22952	24.426		10	contig_22837_6886	102.676		5	contig_42897_214	124.69
11	contig_404_65072	24.643		10	contig_35872_627	104.672		5	contig_39830_89	125.36
11	contig_24664_282	25.323		10	contig_49297_399	106.152		5	contig_42902_661	125.51
11	contig_9954_89449	26.051		10	contig_23145_1131	107.48		5	contig_49822_1158	125.75
11	contig_9953_14388	26.828		10	contig_40773_3045	108.713		5	contig_35116_9238	125.97
11	contig_20943_13795	27.631		10	contig_23153_619	110.857		5	contig_16231_1693	126.3
11	contig_21815_44745	27.906		10	contig_35885_4480	112.52		5	contig_33400_5387	126.87
11	contig_21814_43048	28.268		10	contig_12365_11581	114.09		5	contig_42884_1231	127.5
11	contig_345_113416	29.08		10	contig_35867_5028	115.967		5	contig_42885_2300	128.04
11	contig_346_69238	29.447		10	contig_23192_5000	117.314		5	contig_23963_20802	128.05
11	contig_21816_52903	30.108		10	contig_23184_7799	119.551		5	contig_44805_3448	129.16
11	contig_17970_62853	30.627		10	contig_11083_9599	121.906		5	contig_49832_327	129.47
11	contig_47267_1973	31.37		10	contig_11068_12065	123.089		5	contig_44388_2975	129.61
11	contig_343_10205	32.324		10	contig_41648_3990	125.542		5	contig_41286_418	130.02
11	contig_14260_79396	33.014		10	contig_11066_4891	127.592		5	contig_3005_179	130.2
11	contig_408_25831	33.483		10	contig_11058_2148	130.21		5	contig_42888_5266	130.65
11	contig_45449_258	33.836		10	contig_42199_76	132.63		5	contig_39031_387	131.26
11	contig_345_175209	34.731		10	contig_42065_492	134.64		5	contig_47520_274	132.05
11	contig_27733_1877	35.465		10	contig_35893_484	138.427		5	contig_510_8636	132.39
11	contig_345_200879	36.01		10	contig_22850_417	142.546		5	contig_44436_5462	132.82
11	contig_42853_9787	37.051		11	contig_6129_2383	0		5	contig_49533_355	133.32
11	contig_21463_17684	37.645		11	contig_27158_2835	4.309		5	contig_2993_1474	133.89
11	contig_20955_7424	38.448		11	contig_30072_363	6.961		5	contig_47844_607	134.1
11	contig_21466_1722	39.046		11	contig_30053_3113	10.116		5	contig_36883_367	134.86
11	contig_3776_167043	39.762		11	contig_6147_14327	11.504		5	contig_50256_864	134.94
11	contig_21816_56424	40.947		11	contig_6124_307	13.169		5	contig_15414_20060	135.43
11	contig_20266_53236	41.78		11	contig_44119_718	14.582		5	contig_44402_880	136.09
11	contig_16590_22768	44.414		11	contig_6131_5400	15.462		5	contig_24122_8568	136.35
11	contig_5615_15334	46.792		11	contig_43692_358	17.115		5	contig_43167_420	137.07
11	contig_3985_25214	52.496		11	contig_27158_18454	17.582		5	contig_37430_961	137.85
12	contig_20538_56619	0		11	contig_6112_4554	18.916		5	contig_44490_816	138.45
12	contig_36824_17690	2.246		11	contig_31125_9724	20.713		5	contig_36517_2283	139.07
12	contig_225_72572	4.709		11	contig_26917_1585	22.173		5	contig_38831_2025	139.64
12	contig_6896_102841	8.356		11	contig_30066_138	23.528		5	contig_46527_1684	140.58
12	contig_6896_105978	11.028		11	contig_45198_1097	24.226		5	contig_35415_5963	141.01
12	contig_236_71568	13.261		11	contig_15966_761	25.581		5	contig_31979_846	141.66
12	contig_235_13347	15.364		11	contig_47580_1236	26.805		5	contig_15399_4320	142.58
12	contig_6895_25130	17.725		11	contig_47023_1198	27.445		5	contig_36258_16384	143.49
12	contig_6896_50306	19.142		11	contig_31101_217	28.92		5	contig_38288_1128	144.69
12	contig_33192_2346	20.049		11	contig_6139_6924	30.161		5	contig_45298_1155	145.32
12	contig_49844_124	21.91		11	contig_6102_1327	30.952		5	contig_47609_1393	146.06
12	contig_17890_646	23.536		11	contig_31123_288	32.179		5	contig_38282_493	146.78
12	contig_234_50077	24.282		11	contig_50475_159	32.968		5	contig_46525_594	149.06
12	contig_33190_35796	25.62		11	contig_31125_3730	35.376		5	contig_35405_502	149.8
12	contig_6894_27876	26.692		11	contig_6077_1379	36.345		5	contig_18595_6047	151.57
12	contig_24859_64240	28.482		11	contig_6130_8580	37.647		5	contig_36507_11895	153.11
12	contig_20539_63115	29.987		11	contig_30075_1910	38.238		5	contig_36513_5487	154.77
12	contig_33192_40890	30.978		11	contig_6083_1563	39.424		6	contig_323_116679	0
12	contig_24859_70024	31.788		11	contig_38237_14576	41.477		6	contig_36373_563	2.54
12	contig_20538_80251	33.484		11	contig_25847_7472	41.958		6	contig_27357_64533	4.97
12	contig_22344_15664	35.341		11	contig_49116_667	44.492		6	contig_5183_3049	6.19
12	contig_10396_73795	35.604		11	contig_41333_890	45.485		6	contig_312_55149	8.6
12	contig_13619_189168	38.344		11	contig_16877_2407	46.762		6	contig_309_94997	10.25
12	contig_10396_81429	39.868		11	contig_41332_11971	47.756		6	contig_327_7861	12.2
12	contig_17943_48132	42.544		11	contig_3821_7398	49.336		6	contig_27357_51917	14.21
12	contig_1519_38038	43.503		11	contig_3872_642	51.325		6	contig_27357_7212	15.32
12	contig_34341_78406	45.911		11	contig_25854_7234	52.398		6	contig_337_179	17.29
12	contig_26085_75820	47.776		11	contig_3875_675	54.054		6	contig_5186_48603	19.18
12	contig_34201_8516	47.861		11	contig_3864_501	55.293		6	contig_323_17114	20.99
12	contig_16705_47612	50.816		11	contig_3850_16292	57.251		6	contig_5192_24038	22.65
12	contig_16706_83413	52.383		11	contig_3851_240	57.577		6	contig_4527_3544	24.48
12	contig_5837_279327	52.704		11	contig_3849_4265	58.675		6	contig_5190_3944	25.57
12	contig_8531_146299	54.138		11	contig_3850_19619	61.103		6	contig_5181_21614	27.53
12	contig_30302_97545	56.391		11	contig_3837_10351	62.196		6	contig_4528_24508	28.99
12	contig_1508_32250	57.05		11	contig_41818_22415	71.971		6	contig_208_7393	30.42
12	contig_9210_4002	57.548		11	contig_35222_1882	75.413		6	contig_5519_10052	32.54
12	contig_28446_40228	57.925		11	contig_22974_2273	76.916		6	contig_33796_15364	36.01
12	contig_9214_2273	59.164		11	contig_42060_15974	77.955		6	contig_207_20725	37.87
12	contig_27928_19389	59.784		11	contig_36380_2949	80.997		6	contig_7438_23581	39.39
12	contig_8350_16133	60.953		11	contig_11869_6912	82.76		6	contig_1113_43464	40.11
12	contig_17897_11762	61.599		11	contig_41818_30071	85.258		6	contig_1117_111906	42.54
12	contig_29488_5173	62.388		11	contig_22972_4106	86.879		6	contig_7438_10118	44.43
12	contig_8345_13440	62.921		11	contig_22702_12753	89.312		6	contig_2700_73484	45.93
12	contig_2124_29911	63.21		11	contig_25401_2120	91.118		6	contig_30303_25417	47.38
12	contig_27924_14482	63.996		11	contig_11249_81	92.192		6	contig_28851_12584	48.13
12	contig_29472_5490	64.751		11	contig_11469_36071	94.58		6	contig_26088_110434	49.55
12	contig_2132_34641	65.442		11	contig_11465_681	96.976		6	contig_3398_3318	50.35
12	contig_29475_10797	66.038		11	contig_36381_11103	99.528		6	contig_2695_38466	51.18
12	contig_27038_19490	66.411		11	contig_11249_7369	102.506		6	contig_3231_78728	52.07
12	contig_22855_7301	67.146		11	contig_25386_11764	105.565		6	contig_19628_30895	53.34
12	contig_18924_5120	67.606		12	contig_10209_25	0		6	contig_11313_85288	53.61
12	contig_37176_2498	68.408		12	contig_47213_462	4.6		6	contig_11629_19296	54.68
12	contig_9242_21079	68.824		12	contig_43871_2017	6.738		6	contig_2705_94075	54.94
12	contig_22255_619	69.397		12	contig_49793_1103	9.518		6	contig_32023_6972	56.07
12	contig_22853_30777	69.949		12	contig_10155_6111	11.07		6	contig_17617_149831	57.14
12	contig_8356_2108	70.494		12	contig_10155_2563	14.009		6	contig_2706_43674	57.19
12	contig_31509_486	70.716		12	contig_42683_49	15.774		6	contig_11623_442	58.77
12	contig_9242_36459	71.068		12	contig_10181_1797	17.261		6	contig_2704_9165	60.2
12	contig_32212_1759	71.849		12	contig_28243_356	19.246		6	contig_2696_10349	60.88
12	contig_23430_7448	72.484		12	contig_47827_2176	21.204		6	contig_6382_33637	61.59
12	contig_27034_4655	72.935		12	contig_38905_1149	22.5		6	contig_3044_41072	62.59
12	contig_22859_6094	73.175		12	contig_10171_70	25.846		6	contig_2696_5443	62.9
12	contig_34346_11528	73.836		12	contig_22506_16978	27.909		6	contig_13662_5617	63.95
12	contig_9383_11823	74.498		12	contig_22492_1478	31.125		6	contig_2695_35396	64.04
12	contig_36697_1349	74.801		12	contig_25126_9820	32.003		6	contig_2696_3392	64.44
12	contig_22258_1086	75.506		12	contig_10208_2945	33.874		6	contig_27315_1990	64.5
12	contig_9824_20223	76.062		12	contig_9426_1991	36.449		6	contig_32090_2980	65.13
12	contig_32418_3532	76.271		12	contig_22494_25032	37.691		6	contig_29333_101866	65.73
12	contig_18911_2972	76.615		12	contig_9428_1483	39.815		6	contig_13398_47533	66.5
12	contig_22269_8175	77.009		12	contig_22477_19168	40.463		6	contig_564_86661	66.99
12	contig_42683_49	77.403		12	contig_9386_20637	42.868		6	contig_5466_11560	67.14
12	contig_8333_424	77.439		12	contig_9421_1695	45.36		6	contig_5005_117282	67.56
12	contig_18918_3306	78.014		12	contig_8919_4246	46.371		6	contig_13663_50569	68.19
12	contig_44477_7848	78.553		12	contig_8922_3235	47.7		6	contig_37685_26305	68.21
12	contig_14914_17618	78.823		12	contig_9372_981	49.325		6	contig_3039_23315	69.1
12	contig_18921_2913	79.201		12	contig_8916_6279	50.647		6	contig_15875_9180	69.53
12	contig_9431_1504	79.521		12	contig_19610_4531	52.049		6	contig_18965_64360	69.83
12	contig_34650_105	79.668		12	contig_9431_1504	53.469		6	contig_5010_16826	70.15
12	contig_14938_17205	80.07		12	contig_9383_4772	54.469		6	contig_3031_27026	70.72
12	contig_9423_27981	80.465		12	contig_9812_5446	55.901		6	contig_2695_20448	71.02
12	contig_46170_12788	80.863		12	contig_30171_48753	57.552		6	contig_3031_12944	71.32
12	contig_9388_12142	81.148		12	contig_9369_2612	58.44		6	contig_574_80063	71.67
[truncated: 6,097 more rows]

## Sheet: Table S3
Table S3 Details of physical map of yellow drum anchored to linkage map.
LG	No. of anchored SNPs	No. of anchored scaffolds	size (Mb)
LG1	330	58	16.67
LG2	379	70	21.45
LG3	504	86	28.55
LG4	434	76	18.9
LG5	300	57	17.81
LG6	425	80	19.66
LG7	317	57	15.32
LG8	387	74	17.79
LG9	317	72	21.44
LG10	92	30	6.79
LG11	292	70	19.19
LG12	382	50	18.52
LG13	258	43	13.66
LG14	428	79	20.96
LG15	203	51	16.32
LG16	399	70	19.99
LG17	402	64	23.37
LG18	511	80	24.36
LG19	384	68	19.65
LG20	205	50	13.53
LG21	209	53	18.64
LG22	325	51	21.85
LG23	238	54	17.32
LG24	55	14	3.41
total	7776	1457	435.15
