# Supplementary material for: A high-density genetic linkage map and QTL mapping for growth and sex of yellow drum (Nibea albiflora)
Source: Sci Rep. 2018 Nov 22;8:17271. doi: 10.1038/s41598-018-35583-1 (PMC6250659; doi:10.1038/s41598-018-35583-1)
Supplement: Supplementary file 3 — Dataset 2 [file 41598_2018_35583_MOESM3_ESM.xlsx]

## Sheet: BW
linkage group	locatioin (cM)	contig	GENE NAME	GO_Cellular_Component	GO_Biological_Process	GO_Molecular_Function
4	47.41	contig_1280	PLA2G4A	neuron projection(GO:0043005)	brown fat cell differentiation(GO:0050873);cellular response to fluid shear stress(GO:0071498);cellular response to hypoxia(GO:0071456);cellular response to organic cyclic compound(GO:0071407);cyclooxygenase pathway(GO:0019371);inflammatory response(GO:0006954);oxidation-reduction process(GO:0055114);positive regulation of fever generation(GO:0031622);prostaglandin biosynthetic process(GO:0001516…	enzyme binding(GO:0019899);heme binding(GO:0020037);oxidoreductase activity(GO:0016491);peroxidase activity(GO:0004601);prostaglandin-endoperoxide synthase activity(GO:0004666);protein homodimerization activity(GO:0042803)
4	49.53	contig_23464	TTC22
4	85.3	contig_1249	ANO8	intracellular(GO:0005622);mitochondrion(GO:0005739)	tRNA modification(GO:0006400);tRNA processing(GO:0008033)	GTPase activity(GO:0003924);GTP binding(GO:0005525);nucleotide binding(GO:0000166)
4	125.34	contig_16146	BRINP	extracellular region(GO:0005576)	cell cycle arrest(GO:0007050);cell cycle(GO:0007049);cellular response to retinoic acid(GO:0071300);negative regulation of mitotic cell cycle(GO:0045930);positive regulation of neuron differentiation(GO:0045666)
4	123.69	contig_27279	NOS1AP	caveola(GO:0005901);nuclear membrane(GO:0031965);inward rectifier potassium channel complex(GO:1902937)	regulation of heart rate by chemical signal(GO:0003062);positive regulation of gene expression(GO:0010628); positive regulation of nitric oxide mediated signal transduction(GO:0010750); regulation of apoptotic process(GO:0042981);	protein binding(GO:0005515);nitric-oxide synthase binding(GO:0050998)
4	131.27	contig_10873	ZCCHC11		oxidation-reduction process(GO:0055114);response to oxidative stress(GO:0006979)	glutathione peroxidase activity(GO:0004602);oxidoreductase activity(GO:0016491);peroxidase activity(GO:0004601)
5	7.73	contig_10744	P2RY1	integral component of membrane(GO:0016021);membrane(GO:0016020);nucleus(GO:0005634)	cardiovascular system development(GO:0072358);G-protein coupled receptor signaling pathway(GO:0007186);negative regulation of transcription from RNA polymerase II promoter(GO:0000122);notochord development(GO:0030903);transmembrane transport(GO:0055085);transport(GO:0006810);eating behavior(GO:0042755);response to growth factor(GO:0070848)	G-protein coupled receptor activity(GO:0004930);metal ion binding(GO:0046872);nucleic acid binding(GO:0003676);substrate-specific transmembrane transporter activity(GO:0022891);transmembrane transporter activity(GO:0022857);transporter activity(GO:0005215)
5	19.87	contig_266	FAM217B
17	171.54	contig_29988	ZNF853		signal transduction(GO:0007165)
22	64.64	contig_16742	PCNXL4	integral component of membrane(GO:0016021);membrane(GO:0016020);nucleus(GO:0005634)

## Sheet: BL
linkage group	locatioin (cM)	contig	GENE NAME	GO_Cellular_Component	GO_Biological_Process	GO_Molecular_Function
4	47.41	contig_1280	PLA2G4A	neuron projection(GO:0043005)	brown fat cell differentiation(GO:0050873);cellular response to fluid shear stress(GO:0071498);cellular response to hypoxia(GO:0071456);cellular response to organic cyclic compound(GO:0071407);cyclooxygenase pathway(GO:0019371);inflammatory response(GO:0006954);oxidation-reduction process(GO:0055114);positive regulation of fever generation(GO:0031622);prostaglandin biosynthetic process(GO:0001516…	enzyme binding(GO:0019899);heme binding(GO:0020037);oxidoreductase activity(GO:0016491);peroxidase activity(GO:0004601);prostaglandin-endoperoxide synthase activity(GO:0004666);protein homodimerization activity(GO:0042803)
4	49.53	contig_23464	TTC22
4	80.46	contig_26154	ESPNL
4	85.3	contig_1249	ANO8	intracellular(GO:0005622);mitochondrion(GO:0005739)	tRNA modification(GO:0006400);tRNA processing(GO:0008033)	GTPase activity(GO:0003924);GTP binding(GO:0005525);nucleotide binding(GO:0000166)
4	86.22	contig_9457	HDLBP		cellular response to estrogen stimulus(GO:0071391)	nucleic acid binding(GO:0003676);RNA binding(GO:0003723)
4	125.34	contig_16146	BRINP	extracellular region(GO:0005576)	cell cycle arrest(GO:0007050);cell cycle(GO:0007049);cellular response to retinoic acid(GO:0071300);negative regulation of mitotic cell cycle(GO:0045930);positive regulation of neuron differentiation(GO:0045666)
4	131.27	contig_10873	ZCCHC11		oxidation-reduction process(GO:0055114);response to oxidative stress(GO:0006979)	glutathione peroxidase activity(GO:0004602);oxidoreductase activity(GO:0016491);peroxidase activity(GO:0004601)
10	87.5	contig_14341	LOC104920004	integral component of membrane(GO:0016021);membrane(GO:0016020);plasma membrane(GO:0005886)	cell adhesion(GO:0007155);homophilic cell adhesion via plasma membrane adhesion molecules(GO:0007156)	calcium ion binding(GO:0005509)
22	64.64	contig_16742	PCNXL4	integral component of membrane(GO:0016021);membrane(GO:0016020);nucleus(GO:0005634)

## Sheet: BH
linkage group	locatioin (cM)	contig	GENE NAME	GO_Cellular_Component	GO_Biological_Process	GO_Molecular_Function
4	49.53	contig_23464	TTC22
4	48.57	contig_23453	SGIP1
4	48.31	contig_1253	LOC104921813	bicellular tight junction(GO:0005923);integral component of membrane(GO:0016021);membrane(GO:0016020)	bicellular tight junction assembly(GO:0070830);protein phosphorylation(GO:0006468)	ATP binding(GO:0005524);nucleotide binding(GO:0000166);protein kinase activity(GO:0004672);protein serine/threonine kinase activity(GO:0004674)
4	47.41	contig_1280	PLA2G4A	neuron projection(GO:0043005)	brown fat cell differentiation(GO:0050873);cellular response to fluid shear stress(GO:0071498);cellular response to hypoxia(GO:0071456);cellular response to organic cyclic compound(GO:0071407);cyclooxygenase pathway(GO:0019371);inflammatory response(GO:0006954);oxidation-reduction process(GO:0055114);positive regulation of fever generation(GO:0031622);prostaglandin biosynthetic process(GO:0001516…	enzyme binding(GO:0019899);heme binding(GO:0020037);oxidoreductase activity(GO:0016491);peroxidase activity(GO:0004601);prostaglandin-endoperoxide synthase activity(GO:0004666);protein homodimerization activity(GO:0042803)
4	80.46	contig_26154	ESPNL
4	85.3	contig_1249	ANO8	intracellular(GO:0005622);mitochondrion(GO:0005739)	tRNA modification(GO:0006400);tRNA processing(GO:0008033)	GTPase activity(GO:0003924);GTP binding(GO:0005525);nucleotide binding(GO:0000166)
4	125.34	contig_16146	BRINP	extracellular region(GO:0005576)	cell cycle arrest(GO:0007050);cell cycle(GO:0007049);cellular response to retinoic acid(GO:0071300);negative regulation of mitotic cell cycle(GO:0045930);positive regulation of neuron differentiation(GO:0045666)
17	171.54	contig_29988	ZNF853		signal transduction(GO:0007165)
17	172.43	contig_34040	EPC2	NuA4 histone acetyltransferase complex(GO:0035267);nuclear membrane(GO:0031965);nucleoplasm(GO:0005654);nucleus(GO:0005634);Piccolo NuA4 histone acetyltransferase complex(GO:0032777)	chromatin modification(GO:0016568);chromatin organization(GO:0006325);histone H2A acetylation(GO:0043968);histone H4 acetylation(GO:0043967);negative regulation of gene expression, epigenetic(GO:0045814);negative regulation of transcription, DNA-templated(GO:0045892);negative regulation of transcription from RNA polymerase II promoter(GO:0000122);positive regulation of transcription, DNA-template…	histone acetyltransferase activity(GO:0004402);protein binding(GO:0005515)

## Sheet: BWD
linkage group	locatioin (cM)	contig	GENE NAME	GO_Cellular_Component	GO_Biological_Process	GO_Molecular_Function
4	35.87	contig_1302	LOC100692702
4	47.41	contig_1280	PLA2G4A	neuron projection(GO:0043005)	brown fat cell differentiation(GO:0050873);cellular response to fluid shear stress(GO:0071498);cellular response to hypoxia(GO:0071456);cellular response to organic cyclic compound(GO:0071407);cyclooxygenase pathway(GO:0019371);inflammatory response(GO:0006954);oxidation-reduction process(GO:0055114);positive regulation of fever generation(GO:0031622);prostaglandin biosynthetic process(GO:0001516…	enzyme binding(GO:0019899);heme binding(GO:0020037);oxidoreductase activity(GO:0016491);peroxidase activity(GO:0004601);prostaglandin-endoperoxide synthase activity(GO:0004666);protein homodimerization activity(GO:0042803)
4	80.46	contig_26154	ESPNL
4	86.22	contig_9457	HDLBP		cellular response to estrogen stimulus(GO:0071391)	nucleic acid binding(GO:0003676);RNA binding(GO:0003723)
4	85.3	contig_1249	ANO8	intracellular(GO:0005622);mitochondrion(GO:0005739)	tRNA modification(GO:0006400);tRNA processing(GO:0008033)	GTPase activity(GO:0003924);GTP binding(GO:0005525);nucleotide binding(GO:0000166)
5	7.73	contig_10744	P2RY1	integral component of membrane(GO:0016021);membrane(GO:0016020);nucleus(GO:0005634)	cardiovascular system development(GO:0072358);G-protein coupled receptor signaling pathway(GO:0007186);negative regulation of transcription from RNA polymerase II promoter(GO:0000122);notochord development(GO:0030903);transmembrane transport(GO:0055085);transport(GO:0006810);eating behavior(GO:0042755);response to growth factor(GO:0070848)	G-protein coupled receptor activity(GO:0004930);metal ion binding(GO:0046872);nucleic acid binding(GO:0003676);substrate-specific transmembrane transporter activity(GO:0022891);transmembrane transporter activity(GO:0022857);transporter activity(GO:0005215)
5	19.87	contig_266	FAM217B
17	171.54	contig_29988	ZNF853		signal transduction(GO:0007165)
22	64.64	contig_16742	PCNXL4	integral component of membrane(GO:0016021);membrane(GO:0016020);nucleus(GO:0005634)

## Sheet: SD
linkage group	locatioin (cM)	contig	GENE NAME	GO_Cellular_Component	GO_Biological_Process	GO_Molecular_Function
9	130.67	contig_1235	CDC14B		dephosphorylation(GO:0016311);peptidyl-tyrosine dephosphorylation(GO:0035335);protein dephosphorylation(GO:0006470)	hydrolase activity(GO:0016787);phosphatase activity(GO:0016791);protein tyrosine phosphatase activity(GO:0004725);protein tyrosine/serine/threonine phosphatase activity(GO:0008138)
9	130.17	contig_1237	LOC100704250			metal ion binding(GO:0046872);nucleic acid binding(GO:0003676)
9	114.83	contig_1238	LOC104954465	cell(GO:0005623);cytoplasm(GO:0005737);integral component of membrane(GO:0016021);plasma membrane(GO:0005886)	adenylate cyclase-modulating G-protein coupled receptor signaling pathway(GO:0007188);cell migration involved in gastrulation(GO:0042074);G-protein coupled receptor signaling pathway(GO:0007186);hematopoietic progenitor cell differentiation(GO:0002244);negative regulation of eosinophil extravasation(GO:2000420);negative regulation of inflammatory response(GO:0050728);negative regulation of integr…	G-protein coupled receptor activity(GO:0004930);prostaglandin E receptor activity(GO:0004957);prostaglandin receptor activity(GO:0004955);signal transducer activity(GO:0004871)
9	131.56	contig_1239	CEP78
9	91.63	contig_1243	DMXL1	integral component of membrane(GO:0016021);membrane(GO:0016020)
9	89.31	contig_1245	SH2B3	cytoplasm(GO:0005737);nucleoplasm(GO:0005654)	metabolic process(GO:0008152);oxidation-reduction process(GO:0055114);phosphorylation(GO:0016310);protein autophosphorylation(GO:0046777);protein phosphorylation(GO:0006468);proteolysis(GO:0006508);Ras protein signal transduction(GO:0007265);regulation of translation(GO:0006417);stress-induced premature senescence(GO:0090400)	acyl-CoA dehydrogenase activity(GO:0003995);ATP binding(GO:0005524);flavin adenine dinucleotide binding(GO:0050660);hydrolase activity(GO:0016787);kinase activity(GO:0016301);metalloendopeptidase activity(GO:0004222);metallopeptidase activity(GO:0008237);oxidoreductase activity, acting on the aldehyde or oxo group of donors, NAD or NADP as acceptor(GO:0016620);oxidoreductase activity, acting on t…
9	145.05	contig_12642	ZNF608			metal ion binding(GO:0046872)
9	144.38	contig_12643	LOC104934730
9	116.51	contig_13250	GATSL3
9	108.04	contig_13260	CERS3
9	76.76	contig_14154	LOC104921835	integral component of membrane(GO:0016021);integral component of plasma membrane(GO:0005887)	G-protein coupled receptor signaling pathway(GO:0007186);neuropeptide signaling pathway(GO:0007218)	G-protein coupled receptor activity(GO:0004930);neuropeptide Y receptor activity(GO:0004983)
9	150.99	contig_14251	GLE1	integral component of membrane(GO:0016021);membrane(GO:0016020);mitochondrial inner membrane(GO:0005743);nuclear pore(GO:0005643)	metabolic process(GO:0008152);poly(A)+ mRNA export from nucleus(GO:0016973);transmembrane transport(GO:0055085);transport(GO:0006810)	calcium ion binding(GO:0005509);metal ion binding(GO:0046872);protein-cysteine S-palmitoyltransferase activity(GO:0019706);transferase activity(GO:0016740);transferase activity, transferring acyl groups(GO:0016746);zinc ion binding(GO:0008270)
9	146.44	contig_14252	CNOT6L	CCR4-NOT complex(GO:0030014);cytoplasm(GO:0005737);cytosol(GO:0005829);nucleus(GO:0005634)	gene silencing by RNA(GO:0031047);mRNA processing(GO:0006397);nuclear-transcribed mRNA catabolic process, deadenylation-dependent decay(GO:0000288);nuclear-transcribed mRNA poly(A) tail shortening(GO:0000289);nucleic acid phosphodiester bond hydrolysis(GO:0090305);positive regulation of cell proliferation(GO:0008284);positive regulation of cytoplasmic mRNA processing body assembly(GO:0010606);reg…	exonuclease activity(GO:0004527);hydrolase activity(GO:0016787);metal ion binding(GO:0046872);nuclease activity(GO:0004518);poly(A)-specific ribonuclease activity(GO:0004535)
9	151.38	contig_14254	FRAS1	basement membrane(GO:0005604);integral component of membrane(GO:0016021);membrane(GO:0016020);sublamina densa(GO:0061618)	basement membrane organization(GO:0071711);cell communication(GO:0007154);embryonic limb morphogenesis(GO:0030326);embryonic viscerocranium morphogenesis(GO:0048703);endoderm development(GO:0007492);fin development(GO:0033333);fin morphogenesis(GO:0033334);homophilic cell adhesion via plasma membrane adhesion molecules(GO:0007156);metanephros morphogenesis(GO:0003338);morphogenesis of an epitheli…	calcium ion binding(GO:0005509)
9	76.82	contig_14881	NEFH	intermediate filament(GO:0005882);neurofilament(GO:0005883)	protein folding(GO:0006457)	structural molecule activity(GO:0005198);unfolded protein binding(GO:0051082)
9	79.37	contig_14903	LZTR1	bicellular tight junction(GO:0005923);cell junction(GO:0030054);integral component of membrane(GO:0016021);membrane(GO:0016020);plasma membrane(GO:0005886)		structural molecule activity(GO:0005198)
9	147.9	contig_14949	LOC104935245	integral component of membrane(GO:0016021);intracellular membrane-bounded organelle(GO:0043231)	cellular response to hormone stimulus(GO:0032870);flavonoid biosynthetic process(GO:0009813);flavonoid glucuronidation(GO:0052696);G-protein coupled receptor signaling pathway(GO:0007186);metabolic process(GO:0008152);signal transduction(GO:0007165)	glucuronosyltransferase activity(GO:0015020);G-protein coupled receptor activity(GO:0004930);signal transducer activity(GO:0004871);transferase activity(GO:0016740);transferase activity, transferring glycosyl groups(GO:0016757);transferase activity, transferring hexosyl groups(GO:0016758)
9	145.5	contig_14950	LOC104934882	extracellular matrix(GO:0031012);nuclear chromosome(GO:0000228)	chromatin remodeling(GO:0006338);multicellular organismal development(GO:0007275);proteolysis(GO:0006508)	calcium ion binding(GO:0005509);hydrolase activity(GO:0016787);metal ion binding(GO:0046872);metalloendopeptidase activity(GO:0004222);metallopeptidase activity(GO:0008237);peptidase activity(GO:0008233);zinc ion binding(GO:0008270)
9	88.93	contig_14973	LOC104944124	extracellular exosome(GO:0070062);extracellular region(GO:0005576);extracellular vesicle(GO:1903561);vesicle(GO:0031982)	cell adhesion(GO:0007155);multicellular organismal development(GO:0007275);positive regulation of cell-substrate adhesion(GO:0010811)	calcium ion binding(GO:0005509);integrin binding(GO:0005178);metal ion binding(GO:0046872)
9	87.93	contig_15767	TRAFD1	cytosol(GO:0005829);extracellular exosome(GO:0070062);intracellular(GO:0005622)	hippo signaling(GO:0035329);phosphorylation(GO:0016310)	kinase activity(GO:0016301);metal ion binding(GO:0046872);protein binding(GO:0005515);zinc ion binding(GO:0008270)
9	69.55	contig_17174	ZFAND5
9	99.01	contig_17960	RAB35	intracellular(GO:0005622);ribonucleoprotein complex(GO:0030529);ribosome(GO:0005840)	ribosome biogenesis(GO:0042254)
9	102.97	contig_17962	MTMR3	nucleus(GO:0005634)	regulation of transcription, DNA-templated(GO:0006355);transcription, DNA-templated(GO:0006351)	DNA binding(GO:0003677);sequence-specific DNA binding(GO:0043565)
9	102.5	contig_18733	LOC104920274		signal transduction(GO:0007165)
9	90.67	contig_18740	BMPR1B	integral component of membrane(GO:0016021);membrane(GO:0016020)	chondrocyte development(GO:0002063);dorsal/ventral pattern formation(GO:0009953);endochondral bone morphogenesis(GO:0060350);eye development(GO:0001654);negative regulation of chondrocyte proliferation(GO:1902731);ovarian cumulus expansion(GO:0001550);ovulation cycle(GO:0042698);phosphorylation(GO:0016310);positive regulation of cartilage development(GO:0061036);positive regulation of cell differ…	ATP binding(GO:0005524);kinase activity(GO:0016301);metal ion binding(GO:0046872);nucleotide binding(GO:0000166);protein kinase activity(GO:0004672);protein serine/threonine kinase activity(GO:0004674);receptor signaling protein serine/threonine kinase activity(GO:0004702);SMAD binding(GO:0046332);transferase activity(GO:0016740);transforming growth factor beta receptor activity, type I(GO:000502…
9	104.23	contig_18751	LOC104920271	integral component of membrane(GO:0016021);membrane(GO:0016020)	G-protein coupled receptor signaling pathway(GO:0007186);phototransduction(GO:0007602);protein-chromophore linkage(GO:0018298);response to stimulus(GO:0050896);signal transduction(GO:0007165);visual perception(GO:0007601)	G-protein coupled receptor activity(GO:0004930);photoreceptor activity(GO:0009881);signal transducer activity(GO:0004871)
9	95.34	contig_18885	OSBP2		lipid transport(GO:0006869);transport(GO:0006810)
9	110.95	contig_19576	HSPB8
9	104.21	contig_20212	ANTXR2
9	152.13	contig_20215	BMP2K	nucleoplasm(GO:0005654);nucleus(GO:0005634)	phosphorylation(GO:0016310);protein phosphorylation(GO:0006468);regulation of bone mineralization(GO:0030500);regulation of catalytic activity(GO:0050790)	ATP binding(GO:0005524);kinase activity(GO:0016301);phosphatase regulator activity(GO:0019208);protein kinase activity(GO:0004672)
9	138.95	contig_20216	BMP2K		phosphorylation(GO:0016310);protein phosphorylation(GO:0006468)	ATP binding(GO:0005524);kinase activity(GO:0016301);protein kinase activity(GO:0004672)
9	92.89	contig_20217	FRAS1	integral component of membrane(GO:0016021)	basement membrane organization(GO:0071711);cell communication(GO:0007154);embryonic viscerocranium morphogenesis(GO:0048703);endoderm development(GO:0007492);fin development(GO:0033333);fin morphogenesis(GO:0033334)
9	79.56	contig_21636	LOC104918085	intracellular(GO:0005622);membrane(GO:0016020)	small GTPase mediated signal transduction(GO:0007264)	GTP binding(GO:0005525);nucleotide binding(GO:0000166)
9	90.78	contig_22431	PIK3IP1
9	85.89	contig_22791	SPECC1L	cell junction(GO:0030054);cytoplasm(GO:0005737);cytoskeleton(GO:0005856);gap junction(GO:0005921);spindle(GO:0005819)	cell cycle(GO:0007049);cell division(GO:0051301);face morphogenesis(GO:0060325)
9	112.41	contig_22792	LOC104926374	intracellular(GO:0005622)	intracellular signal transduction(GO:0035556);positive regulation of GTPase activity(GO:0043547);protein phosphorylation(GO:0006468);regulation of Rho protein signal transduction(GO:0035023);signal transduction(GO:0007165)	GTPase activator activity(GO:0005096);guanyl-nucleotide exchange factor activity(GO:0005085);protein serine/threonine kinase activity(GO:0004674);Rho guanyl-nucleotide exchange factor activity(GO:0005089)
9	113.78	contig_22965	LOC104923693	collagen trimer(GO:0005581);extracellular region(GO:0005576);proteinaceous extracellular matrix(GO:0005578)	bone mineralization(GO:0030282);multicellular organismal development(GO:0007275);notochord morphogenesis(GO:0048570);skeletal system development(GO:0001501)	extracellular matrix structural constituent(GO:0005201);metal ion binding(GO:0046872)
9	93.5	contig_24220	LOC104930589	Golgi apparatus(GO:0005794);Golgi membrane(GO:0000139);integral component of membrane(GO:0016021);membrane(GO:0016020)	protein glycosylation(GO:0006486);RNA-dependent DNA replication(GO:0006278)	carbohydrate binding(GO:0030246);metal ion binding(GO:0046872);RNA-directed DNA polymerase activity(GO:0003964);transferase activity(GO:0016740);transferase activity, transferring glycosyl groups(GO:0016757)
9	105.18	contig_24356	LOC104920354			DNA binding(GO:0003677);protein dimerization activity(GO:0046983);zinc ion binding(GO:0008270)
9	107.44	contig_25003	PDE4D
9	100.58	contig_25432	LOC104933118	activin responsive factor complex(GO:0032444);centrosome(GO:0005813);cytoplasm(GO:0005737);cytosol(GO:0005829);intracellular(GO:0005622);nuclear chromatin(GO:0000790);nucleoplasm(GO:0005654);nucleus(GO:0005634);protein complex(GO:0043234);RNA polymerase II transcription factor complex(GO:0090575);SMAD protein complex(GO:0071141);transcription factor complex(GO:0005667)	BMP signaling pathway(GO:0030509);endoderm development(GO:0007492);in utero embryonic development(GO:0001701);mesoderm development(GO:0007498);negative regulation of cell proliferation(GO:0008285);negative regulation of transcription from RNA polymerase II promoter(GO:0000122);neuron fate commitment(GO:0048663);positive regulation of BMP signaling pathway(GO:0030513);positive regulation of pathwa…	chromatin binding(GO:0003682);collagen binding(GO:0005518);DNA binding(GO:0003677);filamin binding(GO:0031005);identical protein binding(GO:0042802);metal ion binding(GO:0046872);protein binding(GO:0005515);protein binding transcription factor activity(GO:0000988);protein heterodimerization activity(GO:0046982);RNA polymerase II core promoter proximal region sequence-specific DNA binding(GO:00009…
9	106.92	contig_25525	HTR1A	integral component of membrane(GO:0016021);integral component of plasma membrane(GO:0005887);membrane(GO:0016020);plasma membrane(GO:0005886)	adenylate cyclase-inhibiting serotonin receptor signaling pathway(GO:0007198);behavioral fear response(GO:0001662);behavior(GO:0007610);cell proliferation(GO:0008283);G-protein coupled receptor signaling pathway(GO:0007186);regulation of behavior(GO:0050795);regulation of dopamine metabolic process(GO:0042053);regulation of hormone secretion(GO:0046883);serotonin receptor signaling pathway(GO:000…	G-protein coupled receptor activity(GO:0004930);serotonin receptor activity(GO:0004993);signal transducer activity(GO:0004871)
9	106.39	contig_25527	OXCT1	mitochondrion(GO:0005739)	cellular ketone body metabolic process(GO:0046950);ketone body catabolic process(GO:0046952);ketone catabolic process(GO:0042182);metabolic process(GO:0008152)	3-oxoacid CoA-transferase activity(GO:0008260);CoA-transferase activity(GO:0008410);protein homodimerization activity(GO:0042803);transferase activity(GO:0016740)
9	89.66	contig_2569	ABCA1		DNA integration(GO:0015074);proteolysis(GO:0006508);transposition, DNA-mediated(GO:0006313)	aspartic-type endopeptidase activity(GO:0004190);DNA binding(GO:0003677);nucleic acid binding(GO:0003676);transposase activity(GO:0004803)
9	103.58	contig_2570	ABCA1	integral component of membrane(GO:0016021)	metabolic process(GO:0008152);transport(GO:0006810)	ATPase activity(GO:0016887);ATP binding(GO:0005524);nucleotide binding(GO:0000166);transporter activity(GO:0005215)
9	100.97	contig_2578	LOC104925025
9	92.23	contig_2593	NPR3	integral component of membrane(GO:0016021);membrane(GO:0016020)
9	141.34	contig_28298	LOC106098181		methylation(GO:0032259);negative regulation of apoptotic process(GO:0043066);oxidation-reduction process(GO:0055114)	methyltransferase activity(GO:0008168);oxidoreductase activity, acting on paired donors, with incorporation or reduction of molecular oxygen, 2-oxoglutarate as one donor, and incorporation of one atom each of oxygen into both donors(GO:0016706)
9	102.63	contig_28432	LOC104943863
9	101.91	contig_29310	NTRK2	cytosol(GO:0005829);endosome(GO:0005768);integral component of membrane(GO:0016021);integral component of plasma membrane(GO:0005887);membrane(GO:0016020);neuronal postsynaptic density(GO:0097481);plasma membrane(GO:0005886);postsynaptic membrane(GO:0045211);receptor complex(GO:0043235);terminal bouton(GO:0043195)	cerebral cortex development(GO:0021987);glutamate secretion(GO:0014047);learning(GO:0007612);long-term synaptic potentiation(GO:0060291);neurotrophin signaling pathway(GO:0038179);oligodendrocyte differentiation(GO:0048709);peptidyl-tyrosine phosphorylation(GO:0018108);peripheral nervous system neuron development(GO:0048935);phosphorylation(GO:0016310);positive regulation of peptidyl-serine phosp…	ATP binding(GO:0005524);brain-derived neurotrophic factor-activated receptor activity(GO:0060175);brain-derived neurotrophic factor binding(GO:0048403);kinase activity(GO:0016301);neurotrophin receptor activity(GO:0005030);nucleotide binding(GO:0000166);protein kinase activity(GO:0004672);protein tyrosine kinase activity(GO:0004713);transferase activity(GO:0016740);transmembrane receptor protein …
9	101.37	contig_29313	AGTPBP1		chordate embryonic development(GO:0043009);proteolysis(GO:0006508)	metallocarboxypeptidase activity(GO:0004181);zinc ion binding(GO:0008270)
9	105.86	contig_29836	GRID2	cell junction(GO:0030054);dendrite(GO:0030425);integral component of membrane(GO:0016021);ionotropic glutamate receptor complex(GO:0008328);membrane(GO:0016020);plasma membrane(GO:0005886);postsynaptic membrane(GO:0045211);synapse(GO:0045202)	ionotropic glutamate receptor signaling pathway(GO:0035235);ion transmembrane transport(GO:0034220);ion transport(GO:0006811);synaptic transmission, glutamatergic(GO:0035249);transport(GO:0006810)	extracellular-glutamate-gated ion channel activity(GO:0005234);ion channel activity(GO:0005216);ionotropic glutamate receptor activity(GO:0004970);receptor activity(GO:0004872)
9	129.79	contig_32697	LOC104923012
9	112.87	contig_33224	GHR	membrane(GO:0016020)	cytokine-mediated signaling pathway(GO:0019221)	cytokine receptor activity(GO:0004896)
9	69.63	contig_33308	F2R	caveola(GO:0005901);cytosol(GO:0005829);early endosome(GO:0005769);extracellular region(GO:0005576);integral component of membrane(GO:0016021);integral component of plasma membrane(GO:0005887);intracellular(GO:0005622);membrane(GO:0016020);plasma membrane(GO:0005886);platelet dense tubular network(GO:0031094);postsynaptic membrane(GO:0045211)	activation of cysteine-type endopeptidase activity involved in apoptotic process(GO:0006919);blood coagulation(GO:0007596);cardiovascular system development(GO:0072358);endothelial to hematopoietic transition(GO:0098508);G-protein coupled receptor signaling pathway(GO:0007186);hemostasis(GO:0007599);negative regulation of cell proliferation(GO:0008285);negative regulation of glomerular filtration…	G-protein alpha-subunit binding(GO:0001965);G-protein beta-subunit binding(GO:0031681);G-protein coupled receptor activity(GO:0004930);GTPase activator activity(GO:0005096);peptidase activity(GO:0008233);protein binding(GO:0005515);receptor binding(GO:0005102);signal transducer activity(GO:0004871);thrombin receptor activity(GO:0015057)
9	90.09	contig_3389	LOC104921639	cytoplasm(GO:0005737);intracellular(GO:0005622);membrane(GO:0016020);plasma membrane(GO:0005886)	brain morphogenesis(GO:0048854);homophilic cell adhesion via plasma membrane adhesion molecules(GO:0007156);posterior lateral line system development(GO:0048915);protein homooligomerization(GO:0051260);protein metabolic process(GO:0019538);proteolysis(GO:0006508);regulation of apoptotic process(GO:0042981);regulation of N-methyl-D-aspartate selective glutamate receptor activity(GO:2000310);trigem…	aminopeptidase activity(GO:0004177);manganese ion binding(GO:0030145);metalloexopeptidase activity(GO:0008235)
9	128.72	contig_3390	WHSC1L1
9	127.2	contig_3391	CLDN5	cytoplasm(GO:0005737);nucleolus(GO:0005730)	metabolic process(GO:0008152);positive regulation of mRNA splicing, via spliceosome(GO:0048026);RNA processing(GO:0006396)	ATP binding(GO:0005524);ATP-dependent helicase activity(GO:0008026);ATP-dependent RNA helicase activity(GO:0004004);helicase activity(GO:0004386);hydrolase activity(GO:0016787);nucleic acid binding(GO:0003676);nucleotide binding(GO:0000166);poly(A) RNA binding(GO:0044822)
9	140.76	contig_3392	LOC104921667	extracellular exosome(GO:0070062);extracellular space(GO:0005615)	blood coagulation(GO:0007596);hemostasis(GO:0007599);negative regulation of endopeptidase activity(GO:0010951);negative regulation of peptidase activity(GO:0010466)	heparin binding(GO:0008201);peptidase inhibitor activity(GO:0030414);serine-type endopeptidase inhibitor activity(GO:0004867)
9	140.94	contig_33945	LOC104930135	nucleus(GO:0005634)	cell differentiation(GO:0030154);dopaminergic neuron differentiation(GO:0071542);forebrain neuron development(GO:0021884);hypothalamus development(GO:0021854);mammillary body development(GO:0021767);multicellular organismal development(GO:0007275);nervous system development(GO:0007399);neuron differentiation(GO:0030182);regulation of transcription, DNA-templated(GO:0006355);spinal cord motor neur…	DNA binding(GO:0003677);sequence-specific DNA binding(GO:0043565)
9	96.45	contig_3463	LOC104923463
9	105.55	contig_3465	ADAMTS3	extracellular matrix(GO:0031012);nucleus(GO:0005634);proteinaceous extracellular matrix(GO:0005578);SWI/SNF complex(GO:0016514)	chromatin remodeling(GO:0006338);metabolic process(GO:0008152);proteolysis(GO:0006508);regulation of transcription, DNA-templated(GO:0006355)	ATPase activity(GO:0016887);ATP binding(GO:0005524);histone binding(GO:0042393);hydrolase activity, acting on acid anhydrides(GO:0016817);metalloendopeptidase activity(GO:0004222);metallopeptidase activity(GO:0008237);peptidase activity(GO:0008233);zinc ion binding(GO:0008270)
9	139.15	contig_3468	DMRT2	nucleus(GO:0005634)	apoptotic process(GO:0006915);determination of left/right symmetry(GO:0007368);embryonic skeletal system development(GO:0048706);positive regulation of myotome development(GO:2000287);positive regulation of transcription from RNA polymerase II promoter(GO:0045944);regulation of somitogenesis(GO:0014807);regulation of transcription, DNA-templated(GO:0006355);sex differentiation(GO:0007548)	core promoter proximal region sequence-specific DNA binding(GO:0000987);protein homodimerization activity(GO:0042803);RNA polymerase II regulatory region sequence-specific DNA binding(GO:0000977);sequence-specific DNA binding(GO:0043565);sequence-specific DNA binding transcription factor activity(GO:0003700)
9	144.07	contig_3472	ZNF131	cytoplasm(GO:0005737)	intracellular signal transduction(GO:0035556);phosphorylation(GO:0016310);protein phosphorylation(GO:0006468)	ATP binding(GO:0005524);kinase activity(GO:0016301);magnesium ion binding(GO:0000287);nucleotide binding(GO:0000166);protein kinase activity(GO:0004672);protein serine/threonine kinase activity(GO:0004674)
9	115.05	contig_34829	LOC104923690	intermediate filament(GO:0005882)	brain development(GO:0007420);ventral spinal cord interneuron differentiation(GO:0021514)	protein dimerization activity(GO:0046983);structural molecule activity(GO:0005198)
9	133.6	contig_34831	LOC100700223	cytoplasm(GO:0005737);endoplasmic reticulum(GO:0005783);endoplasmic reticulum membrane(GO:0005789);integral component of membrane(GO:0016021);intracellular membrane-bounded organelle(GO:0043231);membrane(GO:0016020);nucleus(GO:0005634);organelle membrane(GO:0031090)	cyclooxygenase pathway(GO:0019371);fatty acid biosynthetic process(GO:0006633);fatty acid metabolic process(GO:0006631);inflammatory response(GO:0006954);lipid metabolic process(GO:0006629);oxidation-reduction process(GO:0055114);prostaglandin biosynthetic process(GO:0001516);prostaglandin metabolic process(GO:0006693);regulation of blood pressure(GO:0008217);response to oxidative stress(GO:00069…	dioxygenase activity(GO:0051213);heme binding(GO:0020037);metal ion binding(GO:0046872);oxidoreductase activity(GO:0016491);peroxidase activity(GO:0004601);prostaglandin-endoperoxide synthase activity(GO:0004666)
9	105.79	contig_35456	DMRT3	nucleus(GO:0005634)	adult walking behavior(GO:0007628);regulation of odontogenesis of dentin-containing tooth(GO:0042487);regulation of transcription, DNA-templated(GO:0006355);sex differentiation(GO:0007548);transcription, DNA-templated(GO:0006351);ventral spinal cord interneuron specification(GO:0021521)	core promoter proximal region sequence-specific DNA binding(GO:0000987);DNA binding(GO:0003677);metal ion binding(GO:0046872);protein heterodimerization activity(GO:0046982);protein homodimerization activity(GO:0042803);sequence-specific DNA binding(GO:0043565);sequence-specific DNA binding transcription factor activity(GO:0003700)
9	71.64	contig_36586	POLK	integral component of membrane(GO:0016021);membrane(GO:0016020)	blood coagulation(GO:0007596);G-protein coupled receptor signaling pathway(GO:0007186);thrombin receptor signaling pathway(GO:0070493);transmembrane transport(GO:0055085);transport(GO:0006810)	G-protein coupled receptor activity(GO:0004930);thrombin receptor activity(GO:0015057);transmembrane transporter activity(GO:0022857);transporter activity(GO:0005215)
9	133.95	contig_36668	PCSK5		proteolysis(GO:0006508)	hydrolase activity(GO:0016787);peptidase activity(GO:0008233);serine-type endopeptidase activity(GO:0004252);serine-type peptidase activity(GO:0008236)
9	133.23	contig_36673	LOC104920353
9	90.61	contig_369	LOC104930867	Golgi apparatus(GO:0005794);integral component of membrane(GO:0016021);membrane(GO:0016020)	oligosaccharide biosynthetic process(GO:0009312);protein glycosylation(GO:0006486)	galactosyltransferase activity(GO:0008378);transferase activity(GO:0016740);transferase activity, transferring glycosyl groups(GO:0016757);UDP-galactose:beta-N-acetylglucosamine beta-1,3-galactosyltransferase activity(GO:0008499)
9	106.51	contig_37152	LOC104934768	cell junction(GO:0030054);membrane(GO:0016020);peroxisome(GO:0005777);plasma membrane(GO:0005886);postsynaptic membrane(GO:0045211);synapse(GO:0045202)	cytoplasmic microtubule organization(GO:0031122);metabolic process(GO:0008152)	ATPase activity(GO:0016887);ATP binding(GO:0005524);hydrolase activity(GO:0016787);microtubule-severing ATPase activity(GO:0008568);nucleotide binding(GO:0000166)
9	113.21	contig_37154	LOC103365846	integral component of membrane(GO:0016021);integral component of plasma membrane(GO:0005887);membrane(GO:0016020);plasma membrane(GO:0005886)	circadian rhythm(GO:0007623);G-protein coupled receptor signaling pathway(GO:0007186);serotonin receptor signaling pathway(GO:0007210);signal transduction(GO:0007165);smooth muscle contraction(GO:0006939);synaptic transmission(GO:0007268);vasoconstriction(GO:0042310)	G-protein coupled receptor activity(GO:0004930);serotonin receptor activity(GO:0004993);signal transducer activity(GO:0004871)
9	106.75	contig_37155	DMRT1
9	102.28	contig_372	MEGF9	mitochondrial large ribosomal subunit(GO:0005762);mitochondrion(GO:0005739);ribonucleoprotein complex(GO:0030529);ribosome(GO:0005840)	lipid metabolic process(GO:0006629);metabolic process(GO:0008152);translation(GO:0006412)	poly(A) RNA binding(GO:0044822);structural constituent of ribosome(GO:0003735)
9	189.54	contig_373	GOLGA1	cytoplasm(GO:0005737);cytosol(GO:0005829)	cell cycle(GO:0007049);dephosphorylation(GO:0016311);G1/S transition of mitotic cell cycle(GO:0000082);metabolic process(GO:0008152);protein dephosphorylation(GO:0006470);response to yeast(GO:0001878)	hydrolase activity(GO:0016787);metal ion binding(GO:0046872);phosphoprotein phosphatase activity(GO:0004721);protein binding(GO:0005515);protein serine/threonine phosphatase activity(GO:0004722)
9	94.73	contig_375	OLFML2A	extracellular region(GO:0005576)
9	94.36	contig_376	NR6A1	integral component of membrane(GO:0016021);membrane(GO:0016020);nucleus(GO:0005634);plasma membrane(GO:0005886)	adrenal gland development(GO:0030325);cell surface receptor signaling pathway(GO:0007166);endocrine pancreas development(GO:0031018);G-protein coupled receptor signaling pathway(GO:0007186);hypothalamus development(GO:0021854);positive regulation of transcription from RNA polymerase II promoter(GO:0045944);regulation of transcription, DNA-templated(GO:0006355);steroid hormone mediated signaling p…	DNA binding(GO:0003677);G-protein coupled receptor activity(GO:0004930);metal ion binding(GO:0046872);sequence-specific DNA binding(GO:0043565);sequence-specific DNA binding transcription factor activity(GO:0003700);steroid hormone receptor activity(GO:0003707);transmembrane signaling receptor activity(GO:0004888);zinc ion binding(GO:0008270)
9	140.08	contig_38276	RNF122		glutamine metabolic process(GO:0006541);proteolysis(GO:0006508)	catalytic activity(GO:0003824);hydrolase activity(GO:0016787);metal ion binding(GO:0046872);omega peptidase activity(GO:0008242);zinc ion binding(GO:0008270)
9	146.8	contig_38277	LOC104920829	COP9 signalosome(GO:0008180);extracellular exosome(GO:0070062);membrane(GO:0016020);mitochondrial inner membrane(GO:0005743);mitochondrial proton-transporting ATP synthase complex(GO:0005753);myelin sheath(GO:0043209);plasma membrane(GO:0005886);proton-transporting ATP synthase complex, catalytic core F(1)(GO:0045261);proton-transporting two-sector ATPase complex, catalytic domain(GO:0033178)	ATP biosynthetic process(GO:0006754);ATP hydrolysis coupled proton transport(GO:0015991);ATP metabolic process(GO:0046034);ATP synthesis coupled proton transport(GO:0015986);ion transport(GO:0006811);lipid metabolic process(GO:0006629);negative regulation of endothelial cell proliferation(GO:0001937);proton transport(GO:0015992);transport(GO:0006810)	ATPase activity(GO:0016887);ATP binding(GO:0005524);hydrolase activity, acting on acid anhydrides, catalyzing transmembrane movement of substances(GO:0016820);MHC class I protein binding(GO:0042288);nucleotide binding(GO:0000166);poly(A) RNA binding(GO:0044822);proton-transporting ATPase activity, rotational mechanism(GO:0046961);proton-transporting ATP synthase activity, rotational mechanism(GO:…
9	112.33	contig_39938	IPO11	intracellular(GO:0005622)	intracellular protein transport(GO:0006886)	Ran GTPase binding(GO:0008536)
9	98.19	contig_40258	RABL6		RNA-dependent DNA replication(GO:0006278)	RNA binding(GO:0003723);RNA-directed DNA polymerase activity(GO:0003964)
9	78.33	contig_40378	LOC104929280			DNA binding(GO:0003677);metal ion binding(GO:0046872);nucleic acid binding(GO:0003676)
9	97.15	contig_40468	LOC104930136	integral component of membrane(GO:0016021);membrane(GO:0016020)
9	80.69	contig_40646	TCF7l1	nucleus(GO:0005634);transcription factor complex(GO:0005667)	canonical Wnt signaling pathway(GO:0060070);cell proliferation in dorsal spinal cord(GO:0010456);embryonic camera-type eye morphogenesis(GO:0048596);endothelial cell fate specification(GO:0060847);forebrain development(GO:0030900);generation of neurons(GO:0048699);heart development(GO:0007507);hindbrain development(GO:0030902);midbrain development(GO:0030901);multicellular organismal development(…	beta-catenin binding(GO:0008013);chromatin binding(GO:0003682);DNA binding(GO:0003677);protein binding(GO:0005515);sequence-specific DNA binding(GO:0043565);sequence-specific DNA binding transcription factor activity(GO:0003700);transcription regulatory region DNA binding(GO:0044212)
9	126.92	contig_41789	RASGRF2	cytoplasm(GO:0005737);endoplasmic reticulum(GO:0005783);endoplasmic reticulum membrane(GO:0005789);intracellular(GO:0005622);membrane(GO:0016020);plasma membrane(GO:0005886)	positive regulation of GTPase activity(GO:0043547);regulation of Ras protein signal transduction(GO:0046578);regulation of Rho protein signal transduction(GO:0035023);small GTPase mediated signal transduction(GO:0007264)	calmodulin binding(GO:0005516);guanyl-nucleotide exchange factor activity(GO:0005085);Rho guanyl-nucleotide exchange factor activity(GO:0005089)
9	113.18	contig_42213	PLK2	centriole(GO:0005814);centrosome(GO:0005813);chromatin(GO:0000785)	memory(GO:0007613);mitotic cell cycle checkpoint(GO:0007093);mitotic cell cycle(GO:0000278);mitotic spindle organization(GO:0007052);negative regulation of apoptotic process(GO:0043066);phosphorylation(GO:0016310);protein phosphorylation(GO:0006468);regulation of centriole replication(GO:0046599);regulation of synaptic plasticity(GO:0048167);signal transduction(GO:0007165)	ATP binding(GO:0005524);kinase activity(GO:0016301);nucleotide binding(GO:0000166);protein kinase activity(GO:0004672);protein serine/threonine kinase activity(GO:0004674);signal transducer activity(GO:0004871);transferase activity(GO:0016740)
9	134.89	contig_42651	UNC45B	A band(GO:0031672);cytoplasm(GO:0005737);cytosol(GO:0005829);perinuclear region of cytoplasm(GO:0048471);Z disc(GO:0030018)	cardiac muscle tissue development(GO:0048738);cell differentiation(GO:0030154);chaperone-mediated protein folding(GO:0061077);lens development in camera-type eye(GO:0002088);multicellular organismal development(GO:0007275);muscle fiber development(GO:0048747);muscle organ development(GO:0007517);myofibril assembly(GO:0030239);skeletal muscle organ development(GO:0060538);skeletal muscle tissue de…	Hsp90 protein binding(GO:0051879);protein binding(GO:0005515)
9	189.05	contig_4281	LOC104923783	extracellular region(GO:0005576)
9	103.81	contig_4282	TUBB4B	cytoplasm(GO:0005737);cytoskeleton(GO:0005856);microtubule(GO:0005874);protein complex(GO:0043234)	metabolic process(GO:0008152);microtubule-based process(GO:0007017);protein polymerization(GO:0051258)	GTPase activity(GO:0003924);GTP binding(GO:0005525);nucleotide binding(GO:0000166);structural constituent of cytoskeleton(GO:0005200)
9	99.53	contig_4283	LOC104923795	integral component of membrane(GO:0016021)	G-protein coupled receptor signaling pathway(GO:0007186);signal transduction(GO:0007165)	G-protein coupled receptor activity(GO:0004930);signal transducer activity(GO:0004871)
9	98.35	contig_4284	LOC104923804	integral component of membrane(GO:0016021);membrane(GO:0016020);voltage-gated calcium channel complex(GO:0005891)	calcium ion transmembrane transport(GO:0070588);calcium ion transport(GO:0006816);ion transport(GO:0006811);regulation of ion transmembrane transport(GO:0034765);transmembrane transport(GO:0055085);transport(GO:0006810)	calcium channel activity(GO:0005262);ion channel activity(GO:0005216);voltage-gated calcium channel activity(GO:0005245);voltage-gated ion channel activity(GO:0005244)
9	112.01	contig_4286	MAN1B1
9	103.17	contig_43723	LOC103365848	Golgi apparatus(GO:0005794);Golgi membrane(GO:0000139);integral component of membrane(GO:0016021);membrane(GO:0016020)	protein glycosylation(GO:0006486)	carbohydrate binding(GO:0030246);metal ion binding(GO:0046872);polypeptide N-acetylgalactosaminyltransferase activity(GO:0004653);transferase activity(GO:0016740);transferase activity, transferring glycosyl groups(GO:0016757)
9	137.2	contig_44064	EFNA5	anchored component of external side of plasma membrane(GO:0031362);anchored component of membrane(GO:0031225);anchored component of plasma membrane(GO:0046658);membrane(GO:0016020);plasma membrane(GO:0005886)	axon guidance(GO:0007411);cell differentiation(GO:0030154);mesoderm migration involved in gastrulation(GO:0007509);multicellular organismal development(GO:0007275);nervous system development(GO:0007399);positive regulation of peptidyl-tyrosine phosphorylation(GO:0050731);regulation of actin cytoskeleton organization(GO:0032956);regulation of focal adhesion assembly(GO:0051893);regulation of GTPas…	ephrin receptor binding(GO:0046875)
9	110.48	contig_44761	LOC100702629
9	128.4	contig_46159	LOC104930129		mismatch repair(GO:0006298)	ATP binding(GO:0005524);DNA binding(GO:0003677);mismatched DNA binding(GO:0030983)
9	104.54	contig_48306	SLC28A3	endoplasmic reticulum(GO:0005783);endoplasmic reticulum membrane(GO:0005789);integral component of membrane(GO:0016021);integral component of plasma membrane(GO:0005887);membrane(GO:0016020);plasma membrane(GO:0005886)	nucleoside transmembrane transport(GO:1901642);purine nucleobase transport(GO:0006863);purine nucleoside transmembrane transport(GO:0015860);pyrimidine-containing compound transmembrane transport(GO:0072531);pyrimidine nucleobase transport(GO:0015855);pyrimidine nucleoside transport(GO:0015864);retina homeostasis(GO:0001895);transmembrane transport(GO:0055085);transport(GO:0006810)	nucleoside binding(GO:0001882);nucleoside:sodium symporter activity(GO:0005415);nucleoside transmembrane transporter activity(GO:0005337);purine-specific nucleoside:sodium symporter activity(GO:0015390);pyrimidine- and adenine-specific:sodium symporter activity(GO:0015389)
9	134.17	contig_5001	LOC100710260	integral component of plasma membrane(GO:0005887);membrane(GO:0016020)	phosphate ion transmembrane transport(GO:0035435);phosphate ion transport(GO:0006817);sodium ion transmembrane transport(GO:0035725);transmembrane transport(GO:0055085)	inorganic phosphate transmembrane transporter activity(GO:0005315);sodium:inorganic phosphate symporter activity(GO:0015319)
9	88.45	contig_5002	LOC104922981
9	113.59	contig_5003	YKT6	extracellular matrix(GO:0031012);intracellular(GO:0005622);proteinaceous extracellular matrix(GO:0005578)	intracellular signal transduction(GO:0035556);positive regulation of GTPase activity(GO:0043547);proteolysis(GO:0006508);regulation of Rho protein signal transduction(GO:0035023)	metal ion binding(GO:0046872);metalloendopeptidase activity(GO:0004222);metallopeptidase activity(GO:0008237);peptidase activity(GO:0008233);Rho guanyl-nucleotide exchange factor activity(GO:0005089);zinc ion binding(GO:0008270)
9	68.13	contig_6370	LOC104931142	cytoplasm(GO:0005737);SCF ubiquitin ligase complex(GO:0019005)	protein ubiquitination(GO:0016567);SCF-dependent proteasomal ubiquitin-dependent protein catabolic process(GO:0031146)	ubiquitin protein ligase activity(GO:0061630)
9	101.15	contig_6863	FAM222A
9	144.77	contig_6870	DAO		actin cytoskeleton organization(GO:0030036);dephosphorylation(GO:0016311);oxidation-reduction process(GO:0055114);peptidyl-tyrosine dephosphorylation(GO:0035335);protein dephosphorylation(GO:0006470)	DNA binding(GO:0003677);hydrolase activity(GO:0016787);oxidoreductase activity, acting on paired donors, with incorporation or reduction of molecular oxygen, 2-oxoglutarate as one donor, and incorporation of one atom each of oxygen into both donors(GO:0016706);oxidoreductase activity(GO:0016491);phosphatase activity(GO:0016791);protein tyrosine phosphatase activity(GO:0004725);protein tyrosine/se…
9	184.21	contig_7724	UNC5D		signal transduction(GO:0007165)
9	98.73	contig_7725	LOC104937560	basement membrane(GO:0005604);chromosome(GO:0005694);extracellular region(GO:0005576);membrane(GO:0016020);nucleus(GO:0005634);proteinaceous extracellular matrix(GO:0005578)	chromatin modification(GO:0016568);collagen fibril organization(GO:0030199);endothelial cell migration(GO:0043542);epithelial to mesenchymal transition(GO:0001837);negative regulation of transcription, DNA-templated(GO:0045892);oxidation-reduction process(GO:0055114);positive regulation of chondrocyte differentiation(GO:0032332);receptor-mediated endocytosis(GO:0006898);RNA-dependent DNA replicat…	copper ion binding(GO:0005507);metal ion binding(GO:0046872);oxidoreductase activity, acting on the CH-NH2 group of donors, oxygen as acceptor(GO:0016641);oxidoreductase activity(GO:0016491);protein-lysine 6-oxidase activity(GO:0004720);RNA-directed DNA polymerase activity(GO:0003964);scavenger receptor activity(GO:0005044)
9	186.96	contig_7726	LOC104937560	extracellular exosome(GO:0070062);Golgi apparatus(GO:0005794);Golgi membrane(GO:0000139);Golgi stack(GO:0005795);intrinsic component of Golgi membrane(GO:0031228);membrane(GO:0016020);palmitoyltransferase complex(GO:0002178)	Golgi to plasma membrane protein transport(GO:0043001);peptidyl-L-cysteine S-palmitoylation(GO:0018230);protein stabilization(GO:0050821)	protein binding(GO:0005515)
9	126.1	contig_7858	AACS	cytoplasm(GO:0005737);cytosol(GO:0005829)	fatty acid metabolic process(GO:0006631);lipid metabolic process(GO:0006629);metabolic process(GO:0008152)	acetoacetate-CoA ligase activity(GO:0030729);ATP binding(GO:0005524);catalytic activity(GO:0003824);ligase activity(GO:0016874);nucleotide binding(GO:0000166)
9	126.45	contig_7866	LOC104928487
9	97.4	contig_906	ZNF703	cytoplasm(GO:0005737);nuclear matrix(GO:0016363);nucleus(GO:0005634)	adherens junction assembly(GO:0034333);brain development(GO:0007420);embryonic camera-type eye morphogenesis(GO:0048596);hindbrain development(GO:0030902);multicellular organismal development(GO:0007275);negative regulation of homotypic cell-cell adhesion(GO:0034111);negative regulation of transcription, DNA-templated(GO:0045892);positive regulation of cell migration(GO:0030335);positive regulati…	DNA binding(GO:0003677);metal ion binding(GO:0046872);nucleic acid binding(GO:0003676);protein binding(GO:0005515)
9	143.49	contig_907	LOC104924981	cell surface(GO:0009986);cytoplasm(GO:0005737);extracellular region(GO:0005576);extracellular space(GO:0005615);Z disc(GO:0030018)	activin receptor signaling pathway(GO:0032924);adult heart development(GO:0007512);artery development(GO:0060840);BMP signaling pathway(GO:0030509);cell development(GO:0048468);growth(GO:0040007);heart development(GO:0007507);positive regulation of cardiac muscle cell proliferation(GO:0060045);positive regulation of gene expression(GO:0010628);positive regulation of pathway-restricted SMAD protei…	cytokine activity(GO:0005125);growth factor activity(GO:0008083);hormone activity(GO:0005179);receptor serine/threonine kinase binding(GO:0033612);telethonin binding(GO:0031433);transforming growth factor beta receptor binding(GO:0005160)
9	114.64	contig_910	LOC104924995	integral component of membrane(GO:0016021);integral component of plasma membrane(GO:0005887)	cellular response to hormone stimulus(GO:0032870);G-protein coupled receptor signaling pathway(GO:0007186);neuropeptide signaling pathway(GO:0007218);regulation of adenylate cyclase activity(GO:0045761);regulation of cAMP-dependent protein kinase activity(GO:2000479);regulation of MAPK cascade(GO:0043408);response to peptide(GO:1901652);signal transduction(GO:0007165);synaptic transmission(GO:000…	G-protein coupled receptor activity(GO:0004930);neuropeptide receptor activity(GO:0008188);opioid receptor binding(GO:0031628);peptide binding(GO:0042277);signal transducer activity(GO:0004871)
9	95.2	contig_916	IG
9	92.55	contig_917	TBX1	nucleus(GO:0005634)	embryonic viscerocranium morphogenesis(GO:0048703);heart development(GO:0007507);multicellular organismal development(GO:0007275);parathyroid gland development(GO:0060017);pharyngeal system development(GO:0060037);regulation of transcription, DNA-templated(GO:0006355);soft palate development(GO:0060023);thymus development(GO:0048538);transcription, DNA-templated(GO:0006351)	DNA binding(GO:0003677);protein homodimerization activity(GO:0042803);sequence-specific DNA binding(GO:0043565);sequence-specific DNA binding transcription factor activity(GO:0003700)
9	134.45	contig_921	ANTXR2	cell surface(GO:0009986);cleavage furrow(GO:0032154);contractile ring(GO:0070938);cortical actin cytoskeleton(GO:0030864);endosome(GO:0005768);external side of plasma membrane(GO:0009897);integral component of membrane(GO:0016021);midbody(GO:0030496);plasma membrane(GO:0005886)	establishment of mitotic spindle orientation(GO:0000132);reproductive process(GO:0022414);toxin transport(GO:1901998)	actin binding(GO:0003779);metal ion binding(GO:0046872);receptor activity(GO:0004872);Rho GTPase binding(GO:0017048)
9	114.07	contig_922	PRDM8	nucleus(GO:0005634)	central nervous system projection neuron axonogenesis(GO:0021952);corpus callosum morphogenesis(GO:0021540);corticospinal tract morphogenesis(GO:0021957);histone H3-K9 methylation(GO:0051567);histone methylation(GO:0016571);methylation(GO:0032259);negative regulation of transcription, DNA-templated(GO:0045892);neurogenesis(GO:0022008);regulation of transcription, DNA-templated(GO:0006355);transcr…	chromatin binding(GO:0003682);DNA binding(GO:0003677);histone methyltransferase activity(GO:0042054);histone methyltransferase activity (H3-K9 specific)(GO:0046974);metal ion binding(GO:0046872);methyltransferase activity(GO:0008168);nucleic acid binding(GO:0003676);protein binding(GO:0005515);transcription corepressor activity(GO:0003714);transferase activity(GO:0016740)
9	93.84	contig_924	RASGEF1B	apical plasma membrane(GO:0016324);membrane(GO:0016020);nuclear membrane(GO:0031965);plasma membrane(GO:0005886)	circadian regulation of gene expression(GO:0032922);circadian rhythm(GO:0007623);peptidyl-serine autophosphorylation(GO:0036289);phosphorylation(GO:0016310);protein phosphorylation(GO:0006468);protein targeting to plasma membrane(GO:0072661)	ATP binding(GO:0005524);cGMP binding(GO:0030553);cGMP-dependent protein kinase activity(GO:0004692);kinase activity(GO:0016301);nucleotide binding(GO:0000166);protein homodimerization activity(GO:0042803);protein kinase activity(GO:0004672);protein serine/threonine kinase activity(GO:0004674);transferase activity(GO:0016740)
9	135.27	contig_925	LOC104929954		metabolic process(GO:0008152)	ADP-dependent NAD(P)H-hydrate dehydratase activity(GO:0052855);ATP binding(GO:0005524);ATP-dependent NAD(P)H-hydrate dehydratase activity(GO:0047453);lyase activity(GO:0016829);nucleotide binding(GO:0000166)
9	105.15	contig_929	CDS1	integral component of membrane(GO:0016021);membrane(GO:0016020)
9	130.12	contig_9309	ARVCF
9	99.72	contig_930	RUSC2	cytoplasm(GO:0005737);nucleus(GO:0005634);plasma membrane(GO:0005886)	calcium-dependent cell-cell adhesion via plasma membrane cell adhesion molecules(GO:0016339);multicellular organismal development(GO:0007275);single organismal cell-cell adhesion(GO:0016337)
9	105.28	contig_9313	RAB37
9	93.16	contig_9315	LOC104921076
9	145.28	contig_939	LOC104932686	intracellular(GO:0005622);nucleus(GO:0005634)	MAPK cascade(GO:0000165);phosphorylation(GO:0016310);protein phosphorylation(GO:0006468)	ATP binding(GO:0005524);kinase activity(GO:0016301);MAP kinase activity(GO:0004707);nucleotide binding(GO:0000166);protein kinase activity(GO:0004672);protein serine/threonine kinase activity(GO:0004674);transferase activity(GO:0016740)
